# Supplementary material for: Converging deep learning and human-observed tumor-adipocyte interaction as a biomarker in colorectal cancer
Source: Commun Med (Lond). 2024 Aug 15;4:163. doi: 10.1038/s43856-024-00589-6 (PMC11327259; doi:10.1038/s43856-024-00589-6)
Supplement: Supplementary file 4 — Supplementary Data 1 [file 43856_2024_589_MOESM4_ESM.xlsx]

## Sheet: Differing upregulated genes
Supplementary Data: Differing upregulated genes
Log2FoldChange>1 & padj ≤0.05 differing genes are listed (mutually exclusive)
upregulated in	SARIFA-positive	TAF yes
	ABCA8	A2ML1
	ABCA9	ACADL
	ABCB11	ACTL8
	ABCC9	ANKRD1
	ABLIM3	ANO3
	ACSM5	APLP1
	ADAMTS18	ATP1A3
	ADD2	BEAN1
	ADIPOQ	BNC1
	AGTR1	C1orf111
	AHNAK2	C20orf197
	AKAP12	C22orf34
	ANGPTL1	C5orf46
	APOA2	C6orf15
	AQP2	CALHM3
	AQPEP	CBLN4
	ASTN1	CCDC33
	ATP1A2	CDH2
	ATP6V1B1	CDH4
	AVPR2	CHIT1
	BARX1	CHST4
	BHMT2	CLCA3P
	C4orf39	CLDN18
	CACNA2D1	CNTFR
	CADM3	COL11A1
	CAMK2B	CSMD2
	CCBE1	CST6
	CCL14	CTNNA2
	CD177	CXCL17
	CDO1	CYP24A1
	CECR7	CYP4F8
	CGB	DLX5
	CGB5	DMRTC1B
	CIDEA	DNAH11
	CIDEC	DNER
	CILP	ECEL1
	CLDN11	ELFN2
	CLLU1OS	EPHB6
	CORO2B	EPYC
	CRABP2	ESRRB
	CRLF1	FABP3
	CRYGN	FADS6
	CSMD3	FAM133A
	CST2	FGF5
	CTNNA3	FNDC1
	DCBLD2	FOXC2
	DIRC3	FOXN1
	EBF2	FST
	EMX2	FSTL5
	EMX2OS	GBP7
	F5	GDF10
	FAM43B	GPR83
	FAM83A	GTSF1
	FGFBP2	HAMP
	FLNC	HOTAIR
	FMO1	HRASLS
	GDF5	HS3ST2
	GLT25D2	HS3ST5
	GPIHBP1	HYAL4
	GREB1L	IGFN1
	HAS1	ITIH2
	HCG4	KANK4
	HEPACAM	KCNJ13
	HEPHL1	KCNS1
	HEPN1	KRT4
	HOXC6	KRT5
	HOXC9	KYNU
	HP	LINC02085
	HRASLS5	LINC02893
	HS6ST3	NKAIN3_1
	HSPA6	FAM238B
	IGF1	AFAP1-AS1
	IGFL2	LRRC4C
	IL20RB	LY6D
	IL31RA	MAP2
	IQCA1	MSLNL
	IRX6	MUC16
	ITGA10	NALCN
	ITIH3	NAV3
	KCNA1	NCCRP1
	KCNB1	NMUR2
	KCNK3	NOG
	KIAA2022	NOVA1
	L1CAM	NPY5R
	LBP	ODZ1
	LOC100126784	ODZ2
	FAM83A-AS1	ODZ3
	ZFHX4-AS1	ONECUT3
	TRHDE-AS1	ORM1
	LINC01140	PAPL
	LYPD3	PAX7
	MAMDC2	PCDH10
	MAOB	PCDH19
	METTL11B	PCDHA10
	MGAT5B	PCDHA11
	MRAP	PCDHA12
	MYH11	PLAC2
	MYH13	PLEKHG4B
	NGF	POPDC3
	NGFR	PRSS21
	NKX2-5	PRSS35
	NLGN1	PSCA
	NOX5	psiTPTE22
	NRG3	PTPRZ1
	ODAM	RET
	PADI1	RGS4
	PAPPA2	RGS7
	PCOLCE2	ROPN1B
	PCYT1B	RP1
	PKP1	S100A2
	PLXNB3	SERPINB2
	PRL	SIX1
	PRND	SLC37A2
	PSAPL1	SLC4A10
	PSD	SLC5A8
	PTH1R	SPP1
	RERGL	SPRR2D
	RIMS2	ST8SIA2
	RNF112	STEAP4
	RSPO3	SVOP
	SCRG1	SVOPL
	SERPINB7	TDRD9
	SFRP1	TMEM132C
	SGCA	TMEM229A
	SGCG	TMEM84
	SLC10A2	TMEM90A
	SLC6A19	TNFRSF19
	SNCB	TNNI3K
	SNCG	TNNT1
	STAC2	TRPM8
	SYNM	UNC5A
	SYNPO2	UPK2
	SYNPO2L	UPK3B
	THSD7B	UST
	TLL1	VAX1
	TNFRSF11B	VGLL1
	TPSD1	VGLL3
	TREML2	VTCN1
	WISP2	WFDC12
	WNT7A	WNT16
	XIRP1	WNT7B
	ZBED2	XG
	ZNF385D	ZFP92
	ZPLD1
