# Supplementary material for: Converging deep learning and human-observed tumor-adipocyte interaction as a biomarker in colorectal cancer
Source: Commun Med (Lond). 2024 Aug 15;4:163. doi: 10.1038/s43856-024-00589-6 (PMC11327259; doi:10.1038/s43856-024-00589-6)
Supplement: Supplementary file 5 — Supplementary Data 2 [file 43856_2024_589_MOESM5_ESM.xlsx]

## Sheet: DE05_TAF
Differential Gene Expression Analysis TAF (yes/no), no LFC threshold
Positive Log2FoldChanges indicate upregulation in TAF_yes Negative Log2FoldChanges indicate upregulation in TAF_no
Gene	baseMean	log2FoldChange	lfcSE	stat	pvalue	padj
IGF2	11673.8	-4.18654	0.351756	-11.9018	1.15786e-32	2.10998e-28
PPBP	281.954	4.40041	0.452114	9.73297	2.18133e-22	1.98752e-18
INS-IGF2	17.1723	-4.88391	0.54052	-9.03558	1.63137e-19	9.90947e-16
ANXA8	7.53793	2.79167	0.333748	8.3646	6.03175e-17	2.74791e-13
KRT14	11.6036	3.84101	0.514317	7.46818	8.13123e-14	2.96351e-10
AFAP1-AS1	60.5639	2.51152	0.352655	7.12173	1.06577e-12	3.23692e-09
SPESP1	9.67565	1.79172	0.260829	6.8693	6.45185e-12	1.6796e-08
PSCA	55.5086	2.65346	0.392392	6.76226	1.35858e-11	3.09468e-08
FABP4	35.0019	2.19517	0.33093	6.63332	3.28213e-11	6.64559e-08
KRT16	45.3868	2.31457	0.353578	6.54613	5.9046e-11	9.78178e-08
WNT7B	59.0435	2.08298	0.317906	6.55219	5.66985e-11	9.78178e-08
ZNF365	9.98276	1.628	0.254263	6.40282	1.52535e-10	2.31637e-07
TMEM132E	4.94584	1.65105	0.26083	6.32997	2.45203e-10	3.43718e-07
PLIN4	176.76	1.99671	0.325332	6.13745	8.38568e-10	1.09152e-06
C14orf34	8.26532	1.76316	0.289353	6.09346	1.10495e-09	1.34236e-06
psiTPTE22	19.4398	1.23643	0.204259	6.05323	1.41971e-09	1.52185e-06
UNC5A	13.8938	1.73441	0.286372	6.05648	1.39129e-09	1.52185e-06
EPHB6	43.3586	1.27525	0.211026	6.0431	1.51181e-09	1.53054e-06
APCDD1L	11.5838	1.79641	0.29881	6.01187	1.83392e-09	1.75892e-06
MAP2	31.3365	1.10934	0.185601	5.97701	2.27264e-09	2.07071e-06
UST	55.2123	1.3018	0.219978	5.91788	3.26119e-09	2.82994e-06
SERPINE1	1201.72	1.23268	0.209948	5.87139	4.32169e-09	3.57973e-06
TNNT2	9.36655	1.66136	0.283864	5.85267	4.83757e-09	3.83283e-06
KRT6C	19.1119	2.16179	0.370977	5.82728	5.6338e-09	4.2777e-06
UPK3B	16.52	1.43072	0.246075	5.81416	6.09385e-09	4.44193e-06
ELFN2	33.1664	1.62673	0.280556	5.79822	6.70222e-09	4.62939e-06
GPR83	4.09697	1.46272	0.252439	5.79434	6.85912e-09	4.62939e-06
NPY1R	47.8848	1.78974	0.30968	5.77931	7.5009e-09	4.88174e-06
CD109	418.483	1.40593	0.245375	5.72972	1.00595e-08	6.3212e-06
PRSS35	10.0328	1.15896	0.203007	5.70898	1.13656e-08	6.90387e-06
RGS4	62.1364	1.28918	0.226457	5.69283	1.24953e-08	7.34524e-06
GJB6	4.65766	1.86875	0.329043	5.67936	1.35201e-08	7.69927e-06
SPRR1B	12.5786	2.99007	0.528841	5.654	1.56759e-08	8.65644e-06
APLP1	23.2691	1.09784	0.196653	5.58264	2.36891e-08	1.23937e-05
STEAP4	109.503	1.18796	0.212827	5.5818	2.3804e-08	1.23937e-05
ALPP	22.0633	2.29997	0.415533	5.53498	3.11255e-08	1.57556e-05
PCDHA11	4.779	2.1535	0.390036	5.52128	3.36534e-08	1.65748e-05
ATP6V0A4	3.58183	2.57207	0.468177	5.49379	3.93403e-08	1.88657e-05
KRT6B	487.875	1.91305	0.348995	5.4816	4.21489e-08	1.96943e-05
ANXA8L2	7.3656	1.87829	0.345188	5.44136	5.28765e-08	2.36573e-05
DCBLD2	704.481	0.906067	0.166551	5.44018	5.32266e-08	2.36573e-05
JSRP1	70.3685	-1.56418	0.288382	-5.42399	5.82835e-08	2.52881e-05
LINC00924	6.21357	1.39202	0.257605	5.40368	6.52858e-08	2.76675e-05
KRT4	4.75439	2.49503	0.463298	5.38537	7.22948e-08	2.99416e-05
PLEKHG4B	4.13242	1.29574	0.240883	5.37912	7.48503e-08	3.00898e-05
SEMA3D	25.2686	1.52751	0.28411	5.37648	7.59553e-08	3.00898e-05
CNTFR	26.6194	2.07837	0.387274	5.36666	8.02088e-08	3.10988e-05
PRG4	17.247	1.38876	0.259829	5.3449	9.0469e-08	3.43462e-05
EPB41L4A	133.558	0.735962	0.138218	5.32464	1.01152e-07	3.76182e-05
LETM2	34.8975	0.914491	0.17243	5.30355	1.13573e-07	4.05812e-05
STXBP5L	2.98584	1.50432	0.283555	5.30521	1.12546e-07	4.05812e-05
IDS	2050.8	0.49013	0.0925151	5.29785	1.17177e-07	4.10639e-05
GJA3	12.5224	1.3843	0.261601	5.29166	1.21211e-07	4.16759e-05
PLIN1	20.7567	1.40324	0.265386	5.28754	1.23971e-07	4.18356e-05
VGLL3	131.28	1.06227	0.201359	5.27549	1.32401e-07	4.3868e-05
IGLON5	9.75533	1.11421	0.212054	5.25437	1.48532e-07	4.7486e-05
SCEL	64.2128	2.07298	0.394316	5.25716	1.46298e-07	4.7486e-05
KRT6A	106.151	2.2168	0.422886	5.24208	1.58775e-07	4.98854e-05
PCDHA12	4.50603	1.98354	0.378898	5.23502	1.64968e-07	5.08476e-05
SLITRK4	3.92035	1.75995	0.336363	5.2323	1.67418e-07	5.08476e-05
FARS2	222.419	-0.337906	0.0649164	-5.20525	1.9374e-07	5.78774e-05
FMO2	27.2159	1.64291	0.315974	5.19953	1.99797e-07	5.87243e-05
DHRS9	281.493	1.53393	0.297797	5.15091	2.59221e-07	7.49806e-05
ECM1	1019.97	0.81213	0.157822	5.14586	2.66297e-07	7.5824e-05
KYNU	94.4522	1.05881	0.206495	5.12753	2.93566e-07	8.23024e-05
CAMSAP1L1	538.01	0.380093	0.0742347	5.12016	3.05284e-07	8.42908e-05
SPRR2A	16.2431	2.74944	0.537933	5.11111	3.20266e-07	8.71076e-05
HAL	5.31484	1.10061	0.215688	5.10279	3.34682e-07	8.96899e-05
CD36	175.725	1.19375	0.235278	5.07379	3.89971e-07	0.000102992
NALCN	16.929	1.44308	0.284941	5.06451	4.09461e-07	0.000106594
ZNF385A	298.807	0.788337	0.156024	5.05268	4.35665e-07	0.000111819
ITGA10	17.1154	0.927129	0.184922	5.01361	5.3418e-07	0.000135199
LOC93429	3.99606	1.43594	0.286592	5.01039	5.43195e-07	0.000135598
IGFBP1	12.663	2.14848	0.429557	5.00161	5.68524e-07	0.000138136
ORM1	18.2607	2.25665	0.451089	5.00266	5.65432e-07	0.000138136
NPY5R	2.23794	2.24827	0.449834	4.99799	5.79305e-07	0.000138904
PCDH19	67.9549	1.36129	0.272662	4.99257	5.95819e-07	0.000141008
LRFN2	10.0982	-1.86896	0.376041	-4.97009	6.69202e-07	0.000156345
APOB	11.2846	2.05302	0.415426	4.94196	7.73431e-07	0.000178408
ANXA1	1955.56	0.886045	0.180087	4.92011	8.64974e-07	0.00019703
ASRGL1	396.06	-0.85969	0.174979	-4.9131	8.96452e-07	0.000200256
GALK1	499.534	-0.469044	0.0954876	-4.91209	9.01115e-07	0.000200256
ARL4C	866.047	0.838981	0.171142	4.90225	9.47456e-07	0.000203123
NOG	2.6421	1.3302	0.271171	4.90539	9.32409e-07	0.000203123
VAT1	1997.74	0.463074	0.094434	4.90368	9.40578e-07	0.000203123
CAPN2	4743.95	0.416818	0.0853167	4.88553	1.03149e-06	0.000218569
GABRA4	18.2167	-1.79695	0.368248	-4.87973	1.06231e-06	0.000221066
MYOF	2867.36	0.572401	0.117325	4.87876	1.06754e-06	0.000221066
DNAH11	1.73775	1.48023	0.303978	4.86954	1.11857e-06	0.000229031
CCL20	1205.95	-0.952565	0.196368	-4.85093	1.22884e-06	0.000248814
NAV1	655.86	0.621066	0.128322	4.83991	1.299e-06	0.000260129
HOMER2	16.0741	1.4112	0.292339	4.82727	1.38416e-06	0.000274168
A2ML1	4.26902	3.09404	0.64126	4.82494	1.40047e-06	0.000274416
CBLN4	2.69294	1.99545	0.414378	4.81552	1.4682e-06	0.000279216
RAET1G	10.9327	0.875707	0.181865	4.81515	1.47093e-06	0.000279216
ZFHX4	55.8349	1.14688	0.238058	4.81764	1.45268e-06	0.000279216
PCDHB5	17.4391	0.916278	0.190564	4.80824	1.52262e-06	0.000286048
COL6A6	4.21863	1.53714	0.321503	4.78112	1.74319e-06	0.000324145
WDR44	369.047	0.363917	0.0761495	4.77898	1.76188e-06	0.000324311
PIAS3	425.928	0.388039	0.0812881	4.77363	1.80939e-06	0.000329725
NAV3	26.1124	1.09444	0.22955	4.76774	1.86304e-06	0.00033614
CATSPER1	4.91054	1.25665	0.263923	4.76144	1.92217e-06	0.00034341
NOV	109.749	0.925556	0.194559	4.75719	1.96306e-06	0.0003466
UPK2	6.34562	1.88398	0.396155	4.75565	1.97807e-06	0.0003466
FST	26.7958	1.1174	0.23537	4.74741	2.06038e-06	0.000357585
PIH1D1	1163.54	-0.332119	0.070326	-4.72257	2.32881e-06	0.000400358
ADAMTS16	38.3853	1.29353	0.27408	4.71954	2.36382e-06	0.000402579
PRKRIR	1399.55	-0.288839	0.061276	-4.71374	2.43212e-06	0.000410376
AEBP1	5596.86	0.910078	0.193725	4.69778	2.63001e-06	0.000426922
AGAP11	11.5335	0.91137	0.193841	4.70162	2.58101e-06	0.000426922
CYTH3	614.649	0.404388	0.0861052	4.69644	2.64732e-06	0.000426922
HOXC10	7.62308	1.83057	0.389605	4.69854	2.62026e-06	0.000426922
PRSS21	11.4082	2.01642	0.428953	4.70079	2.59155e-06	0.000426922
KCNE4	127.131	0.784426	0.167115	4.69393	2.68e-06	0.0004284
MUC16	17.6965	2.44242	0.520563	4.69187	2.70713e-06	0.000428974
TENM3-AS1	9.15962	1.43312	0.305628	4.6891	2.7441e-06	0.000431085
FZD10	156.127	-1.64559	0.351248	-4.68498	2.79989e-06	0.000436089
ST8SIA2	5.58216	1.02236	0.218332	4.68259	2.8327e-06	0.00043746
IQCA1	7.82532	0.986576	0.21081	4.67993	2.86971e-06	0.000439452
ATP1A3	62.814	1.07813	0.232447	4.63816	3.51519e-06	0.000514392
ATP8B3	13.5134	0.839041	0.180845	4.63956	3.49147e-06	0.000514392
CSMD2	25.9677	1.04871	0.226036	4.63957	3.49139e-06	0.000514392
MSN	3459.09	0.609057	0.131361	4.63652	3.54325e-06	0.000514392
PPP1R1A	14.7921	1.66018	0.358127	4.63574	3.55668e-06	0.000514392
SERPINB3	6.96224	3.79326	0.817706	4.63891	3.50258e-06	0.000514392
SPOCD1	58.8357	0.785862	0.169395	4.63923	3.49714e-06	0.000514392
IGFBP3	3200.51	0.752824	0.162519	4.63221	3.61778e-06	0.000515053
VCAN	2724.85	0.850455	0.183537	4.6337	3.59182e-06	0.000515053
FABP3	137.5	1.1354	0.245342	4.62782	3.69534e-06	0.000522016
IGFL1	12.9658	2.11665	0.458843	4.61302	3.96865e-06	0.000547884
RBM4	1916.58	-0.232077	0.0502844	-4.61529	3.92551e-06	0.000547884
SLC37A2	193.431	1.03125	0.223538	4.61331	3.96313e-06	0.000547884
CNTN1	12.045	1.60473	0.34809	4.6101	4.02471e-06	0.000551446
XBP1	5398.63	-0.426505	0.092587	-4.60653	4.09448e-06	0.000556819
SPRR2D	14.6395	2.31124	0.502253	4.60175	4.18962e-06	0.000565536
HOXC4	12.357	1.08474	0.235925	4.59782	4.26932e-06	0.000566151
MRO	8.06288	0.912997	0.19861	4.59694	4.28738e-06	0.000566151
SARS2	530.02	-0.392074	0.0852796	-4.59751	4.27572e-06	0.000566151
HS3ST2	18.6415	1.13811	0.247804	4.59279	4.3735e-06	0.000573369
BGN	6563.96	0.820043	0.179332	4.57278	4.81304e-06	0.000626486
SLC4A3	48.1181	1.0424	0.22814	4.56913	4.89746e-06	0.000632954
SIX1	16.5755	1.05507	0.231328	4.56092	5.09301e-06	0.000653591
LPPR4	45.3058	0.746834	0.163959	4.55499	5.23877e-06	0.000667595
TMEM132C	12.948	1.60613	0.352725	4.55351	5.27593e-06	0.000667662
FAM38B	41.8915	0.977994	0.214894	4.55105	5.3379e-06	0.000670845
SYP	53.2101	0.729888	0.160462	4.54868	5.39846e-06	0.00067381
DNER	9.59353	1.28194	0.281938	4.54688	5.44465e-06	0.000674571
ODC1	4390.7	-0.37202	0.0818422	-4.54557	5.4786e-06	0.000674571
ITGB1	9951.34	0.337904	0.0743797	4.54295	5.54713e-06	0.000678426
GPR110	41.4563	1.38469	0.304909	4.54133	5.58999e-06	0.000679109
CYP1B1	176.252	1.23564	0.272733	4.53059	5.8819e-06	0.00070984
CORO2B	23.7424	0.987393	0.218228	4.52459	6.05126e-06	0.000720733
KCNJ11	96.2082	-0.604402	0.133564	-4.5252	6.03384e-06	0.000720733
HTR2B	24.2745	1.19714	0.264764	4.52153	6.13937e-06	0.000726479
CAV2	422.601	0.760786	0.169102	4.49898	6.82796e-06	0.000791886
CDH2	50.6145	1.03123	0.229401	4.49534	6.94603e-06	0.000791886
FGF3	2.55623	2.62818	0.584846	4.4938	6.9963e-06	0.000791886
GDF6	7.98729	1.23879	0.27558	4.49522	6.94969e-06	0.000791886
MFSD3	530.104	-0.553138	0.123082	-4.49404	6.98831e-06	0.000791886
TDRD9	2.71794	1.07877	0.239674	4.50098	6.7642e-06	0.000791886
ZFPM2	39.1934	0.879889	0.195646	4.49734	6.8809e-06	0.000791886
FRMD6	314.125	0.807808	0.180059	4.48634	7.24569e-06	0.000815051
VTCN1	10.8164	1.86061	0.415222	4.48101	7.429e-06	0.000830544
SPINK4	1925.94	-1.79927	0.401683	-4.47933	7.48776e-06	0.000832008
BEAN1	18.1769	1.02102	0.228762	4.46322	8.07354e-06	0.00088629
SPTBN4	8.35068	0.935417	0.209564	4.46364	8.05791e-06	0.00088629
LRRN2	70.8985	0.990648	0.22214	4.45957	8.21242e-06	0.000896137
CPA4	5.10268	1.16002	0.2606	4.45135	8.53316e-06	0.00092159
RAB6B	94.9736	0.729877	0.16398	4.45101	8.54682e-06	0.00092159
JAZF1	129.173	0.542075	0.121934	4.44565	8.76282e-06	0.000939323
FAM126A	175.441	0.677002	0.152339	4.44406	8.82765e-06	0.000940739
COMP	540.859	1.45352	0.328164	4.42924	9.45674e-06	0.00100192
S100A2	238.556	1.03721	0.234433	4.42433	9.67403e-06	0.00101902
INHBA	263.354	0.929459	0.210433	4.41688	1.00136e-05	0.00103838
SFTPA1	1.66211	3.6575	0.827713	4.4188	9.92495e-06	0.00103838
SLC22A20	7.64825	0.867663	0.196512	4.41533	1.00858e-05	0.00103838
TMEM213	1.66718	2.15275	0.487463	4.41624	1.00434e-05	0.00103838
AHNAK2	1029.75	0.932104	0.211474	4.40764	1.04501e-05	0.00106985
C5orf23	53.403	1.2541	0.285193	4.39737	1.09572e-05	0.00111255
LATS2	388.027	0.515286	0.117198	4.39673	1.09893e-05	0.00111255
CDH23	17.9242	0.831739	0.189764	4.38302	1.17043e-05	0.00117839
C20orf56	823.517	-1.22921	0.280641	-4.38001	1.18672e-05	0.00118172
PCDH7	213.301	0.832222	0.189996	4.3802	1.1857e-05	0.00118172
ADCK4	559.142	-0.328468	0.0751483	-4.37093	1.23717e-05	0.00122527
FHDC1	604.696	-0.531743	0.121735	-4.36805	1.2536e-05	0.00122819
GLIS3	97.3135	0.822743	0.188308	4.36913	1.24744e-05	0.00122819
ODZ3	94.5643	1.08356	0.248271	4.36441	1.27466e-05	0.00124214
DUBR	28.0223	0.64852	0.14883	4.35746	1.31583e-05	0.00127544
GAS1	153.42	1.10111	0.252873	4.35439	1.33438e-05	0.00127981
GMDS	2698.64	-0.476492	0.109416	-4.35485	1.33156e-05	0.00127981
C20orf103	34.2444	1.09142	0.250868	4.35056	1.3579e-05	0.00129555
BYSL	689.3	-0.291485	0.0671171	-4.34294	1.40591e-05	0.0013137
ECM2	95.0793	0.852666	0.196485	4.33961	1.42739e-05	0.0013137
HDAC9	84.786	0.899017	0.207048	4.34206	1.41151e-05	0.0013137
PLEKHJ1	2063.33	-0.341196	0.0786184	-4.3399	1.42551e-05	0.0013137
PRELP	484.233	1.12462	0.259134	4.33992	1.42532e-05	0.0013137
PTGIS	246.454	1.16488	0.268149	4.34414	1.3982e-05	0.0013137
ZNF25	115.563	0.360598	0.0830021	4.34444	1.39629e-05	0.0013137
C11orf31	1264.86	-0.339872	0.0783679	-4.33687	1.44525e-05	0.00132346
KCNS1	4.3952	1.19373	0.27586	4.32731	1.50943e-05	0.00135499
LTF	82.8433	-0.964973	0.222958	-4.32805	1.50438e-05	0.00135499
LZTS1	136.646	0.638814	0.147617	4.32751	1.50806e-05	0.00135499
WNT10A	62.5176	1.02984	0.23787	4.32944	1.49491e-05	0.00135499
ACY3	202.994	-0.65186	0.150731	-4.32467	1.52761e-05	0.00136459
SYNJ1	179.288	0.318987	0.0738013	4.32224	1.54452e-05	0.00137296
SGPL1	1690.29	0.21616	0.0500497	4.31891	1.56801e-05	0.00138708
BST1	90.2054	0.758769	0.175768	4.31689	1.58245e-05	0.00139309
CDK14	138.962	0.77335	0.179703	4.3035	1.68121e-05	0.00146587
SMARCA1	226.709	0.712114	0.165434	4.30453	1.67343e-05	0.00146587
TACSTD2	1238.02	1.24836	0.290622	4.29548	1.74316e-05	0.00151265
TWIST1	67.818	0.848796	0.197713	4.29307	1.76217e-05	0.0015219
MMP28	153.589	0.906108	0.211398	4.28627	1.817e-05	0.00156185
LTBP2	1174.67	0.770325	0.180053	4.27832	1.8831e-05	0.00161107
SPRR3	13.0263	2.37194	0.554578	4.27702	1.89415e-05	0.00161295
CXCL17	32.369	1.77006	0.414281	4.2726	1.93209e-05	0.00163761
THBS2	3510.56	0.986354	0.231023	4.26951	1.95906e-05	0.00165278
PLAC2	16.3428	1.00463	0.235732	4.26176	2.02828e-05	0.00170328
ENPP2	359.327	0.845622	0.198608	4.25774	2.06507e-05	0.00172623
MYBL2	2441.73	-0.574033	0.134903	-4.25514	2.08917e-05	0.0017314
TNNI3K	4.49619	1.03464	0.243158	4.25503	2.09026e-05	0.0017314
NFE2L3	3143.38	-0.371964	0.0874639	-4.25277	2.11139e-05	0.00174099
ATP2B4	1387.82	0.591113	0.13914	4.24832	2.15379e-05	0.00176003
OR7D2	3.7741	-1.4525	0.341886	-4.2485	2.15205e-05	0.00176003
SAMD8	58.4146	0.355815	0.0837961	4.2462	2.17429e-05	0.00176884
C20orf194	97.9184	0.77117	0.18169	4.24442	2.19155e-05	0.00177496
CHST11	94.926	0.69173	0.163033	4.24288	2.20668e-05	0.00177931
HAMP	6.98189	1.17517	0.277509	4.23472	2.2884e-05	0.00183707
TBL3	1129.07	-0.296064	0.0699349	-4.23342	2.30166e-05	0.00183961
MRAS	187.111	0.676574	0.160037	4.22762	2.36176e-05	0.0018794
MRPS12	1113.89	-0.435557	0.103258	-4.21812	2.46344e-05	0.0019518
LYRM4	446.058	-0.352208	0.0835289	-4.21659	2.48019e-05	0.00195656
ARL2	1340.21	-0.323442	0.0767483	-4.21432	2.50536e-05	0.00195945
PPP1CA	4559.83	-0.289539	0.06869	-4.21515	2.49616e-05	0.00195945
UNC5B	876.106	0.547553	0.130008	4.2117	2.53455e-05	0.00197381
MRPS18A	1071.44	-0.338959	0.0805351	-4.20884	2.56685e-05	0.00198202
TIMM50	1258.95	-0.370065	0.0879156	-4.20932	2.56138e-05	0.00198202
QDPR	750.577	-0.27979	0.0665183	-4.20621	2.59685e-05	0.00199673
SFXN3	1080.03	0.351527	0.0836619	4.20175	2.64855e-05	0.00202792
ADAM8	311.402	0.720719	0.171683	4.19797	2.69323e-05	0.0020535
SFTPB	6.74586	1.74109	0.415062	4.19477	2.73148e-05	0.00207399
HLA-DOA	282.658	0.882004	0.21036	4.19283	2.75502e-05	0.00208318
COL5A1	6009.03	0.704255	0.168131	4.18872	2.80529e-05	0.00211243
ADORA1	48.3872	0.777074	0.185706	4.18444	2.85866e-05	0.00213126
AREG	1453.54	-0.808518	0.193161	-4.18572	2.84268e-05	0.00213126
LSM7	1308.52	-0.394792	0.094371	-4.18341	2.87169e-05	0.00213126
STARD10	3507.64	-0.400134	0.0956575	-4.18298	2.87707e-05	0.00213126
CHSY3	41.5315	0.662467	0.158619	4.17646	2.96079e-05	0.00218439
ODZ2	8.92209	1.05065	0.251719	4.17388	2.99456e-05	0.0022004
PLCH2	102.053	0.951617	0.228479	4.16501	3.11344e-05	0.0022604
SMARCD3	103.836	0.481314	0.115548	4.1655	3.10674e-05	0.0022604
ST3GAL1	733.179	0.745042	0.178815	4.16654	3.09252e-05	0.0022604
HOXC5	5.16841	1.38582	0.332964	4.16207	3.1538e-05	0.00226204
KANK4	36.3041	1.0007	0.240452	4.16176	3.15801e-05	0.00226204
NR3C1	294.984	0.633673	0.15228	4.16123	3.16534e-05	0.00226204
SNRPC	1689.25	-0.273721	0.0657756	-4.16144	3.1625e-05	0.00226204
MLST8	1090.17	-0.289546	0.0696102	-4.15953	3.189e-05	0.00227005
DCLK2	52.7836	0.705473	0.169704	4.15707	3.22351e-05	0.00228156
ELK3	296.869	0.486769	0.117132	4.15571	3.24274e-05	0.00228156
MAGEL2	7.002	0.896606	0.215713	4.15648	3.23192e-05	0.00228156
ZNF532	488.79	0.562606	0.135426	4.15433	3.26239e-05	0.00228656
TMEM229A	1.59628	2.32466	0.559774	4.15285	3.28353e-05	0.00229256
MMP13	55.073	1.38869	0.334575	4.15059	3.31617e-05	0.00230651
TRPT1	437.989	-0.3218	0.0776789	-4.1427	3.43242e-05	0.00237829
KIAA1462	439.217	0.66267	0.160049	4.14042	3.46666e-05	0.00239292
TUSC5	4.26327	2.35535	0.569732	4.13414	3.56287e-05	0.00245004
GABRP	202.433	1.54142	0.373069	4.13174	3.60035e-05	0.00246651
PAAF1	454.905	-0.315411	0.0763587	-4.13065	3.61732e-05	0.00246885
ACTL8	26.399	1.20018	0.290808	4.12706	3.67425e-05	0.00248646
GIF	46.3644	-1.61958	0.392346	-4.12795	3.6601e-05	0.00248646
SCG2	83.3614	0.899797	0.218056	4.12645	3.68405e-05	0.00248646
CAV1	894.328	0.658823	0.159743	4.12427	3.71919e-05	0.00249172
FNDC1	946.249	1.00606	0.243887	4.1251	3.7057e-05	0.00249172
COL11A1	1016.57	1.04167	0.252858	4.11958	3.79556e-05	0.00252433
CREG2	7.61376	1.40627	0.341339	4.11986	3.79109e-05	0.00252433
MAGI2	63.3137	0.514013	0.124826	4.11785	3.82425e-05	0.00253416
TRPS1	104.205	0.729415	0.177183	4.11673	3.84287e-05	0.00253727
GCAT	446.169	-0.496072	0.120641	-4.11199	3.92268e-05	0.00258061
LRRC32	886.914	0.564654	0.137414	4.10915	3.97124e-05	0.00260316
NOX4	55.7993	0.880014	0.214234	4.10772	3.99576e-05	0.00260985
CCDC80	935.653	0.895131	0.218065	4.10487	4.04534e-05	0.00262342
DTYMK	886.413	-0.395933	0.0964447	-4.10528	4.03821e-05	0.00262342
CCDC88A	202.304	0.637926	0.155487	4.10275	4.08269e-05	0.00262893
OLFML2B	644.612	0.683256	0.166519	4.10317	4.07535e-05	0.00262893
DGKZ	1287.74	-0.278439	0.0679026	-4.10056	4.12151e-05	0.00264459
FGF2	99.9563	0.812224	0.198317	4.09558	4.2112e-05	0.00268324
GINS2	654.508	-0.498669	0.121742	-4.09613	4.20115e-05	0.00268324
NPR3	17.4054	1.33548	0.326179	4.09433	4.23394e-05	0.00268833
NGF	5.86507	0.841787	0.205642	4.09346	4.24992e-05	0.00268911
MMP19	308.27	0.384698	0.0941695	4.08516	4.40466e-05	0.00274884
TGFB2	122.973	0.794213	0.194362	4.08625	4.38393e-05	0.00274884
THOC6	694.958	-0.320556	0.0784617	-4.08551	4.39794e-05	0.00274884
THRSP	2.30878	1.3404	0.328098	4.08535	4.40109e-05	0.00274884
MAFB	324.311	0.736798	0.180441	4.08332	4.43976e-05	0.00276129
LMO2	107.921	0.485003	0.119058	4.07367	4.6278e-05	0.00286845
NUAK1	278.065	0.572851	0.140697	4.07153	4.67048e-05	0.00288509
BEND3	282.848	-0.288336	0.0709701	-4.06278	4.84909e-05	0.00297525
TSPO2	5.6682	-0.876459	0.215712	-4.0631	4.84242e-05	0.00297525
LOC400043	20.3194	0.70958	0.174842	4.05841	4.94085e-05	0.00302138
ECEL1	13.0987	1.31098	0.323208	4.05615	4.98876e-05	0.00303034
TMEM90A	1.49033	1.2357	0.304645	4.0562	4.98783e-05	0.00303034
LRRC8A	1788.1	0.356293	0.0878614	4.05517	5.00978e-05	0.003033
CLCN1	12.964	1.07048	0.264125	4.05295	5.05762e-05	0.00304175
SHC4	12.988	0.779896	0.192409	4.05332	5.04954e-05	0.00304175
DFNA5	75.3951	0.774726	0.191301	4.04978	5.1265e-05	0.00306566
PABPC4L	10.8313	0.709114	0.175108	4.04958	5.13102e-05	0.00306566
ADORA3	43.2746	0.742096	0.183362	4.04716	5.18438e-05	0.00306737
PER1	520.7	0.529487	0.130804	4.04793	5.16722e-05	0.00306737
RPSA	10396.7	-0.389263	0.096177	-4.04735	5.17998e-05	0.00306737
PADI1	43.3099	0.939811	0.232317	4.04538	5.2239e-05	0.00308075
NPTX1	21.7492	1.2473	0.308792	4.03929	5.36129e-05	0.00315157
LOXL4	36.8889	0.782536	0.193776	4.03835	5.38292e-05	0.00315412
GPR17	6.94629	0.904523	0.224049	4.03716	5.41026e-05	0.00315997
NRP1	870.546	0.599258	0.148469	4.03624	5.43155e-05	0.00316227
FAM173A	184.655	-0.434661	0.107725	-4.03491	5.46242e-05	0.00316894
SHANK1	3.57168	0.918941	0.227785	4.03425	5.47778e-05	0.00316894
CPAMD8	24.7343	0.566236	0.140523	4.0295	5.58967e-05	0.00322344
NDUFAF3	1027.05	-0.28594	0.0709779	-4.02858	5.61156e-05	0.00322585
PDF	281.885	-0.321588	0.0798733	-4.02623	5.66776e-05	0.00324791
ADAM12	540.203	0.924876	0.229814	4.02446	5.7107e-05	0.00326226
PXDN	1442.05	0.617836	0.153642	4.02127	5.78853e-05	0.00329639
BCAT1	237.513	0.738164	0.183661	4.01916	5.8407e-05	0.00331258
GRID1	19.2527	0.731383	0.181997	4.01865	5.85333e-05	0.00331258
C11orf2	3151.46	-0.289224	0.0719864	-4.01775	5.87555e-05	0.00331487
COL5A2	4235.21	0.70093	0.174556	4.0155	5.93194e-05	0.00332237
DSTYK	366.381	0.26086	0.0649581	4.01581	5.92407e-05	0.00332237
STON1	162.148	0.734608	0.182997	4.01432	5.96178e-05	0.00332237
VGLL1	8.10851	2.08547	0.519449	4.01477	5.95045e-05	0.00332237
CHCHD8	1058.45	-0.266838	0.0665324	-4.01064	6.05535e-05	0.00336423
MYO5A	204.997	0.618316	0.154243	4.00871	6.10521e-05	0.00338162
FOXC2	9.92118	1.03489	0.258386	4.00523	6.19566e-05	0.00340461
HSPBP1	1366.78	-0.375116	0.0936628	-4.00496	6.20276e-05	0.00340461
PSMC3	2265.1	-0.235279	0.0587362	-4.00569	6.1837e-05	0.00340461
DENND2C	20.7025	0.544924	0.136116	4.00338	6.24429e-05	0.00341145
SSC5D	319.796	0.850185	0.212383	4.00307	6.25267e-05	0.00341145
GAL3ST4	228.814	0.485585	0.121352	4.00144	6.29575e-05	0.00341451
RIMKLB	83.23	0.682736	0.170607	4.00181	6.28595e-05	0.00341451
GRIN2A	3.39505	1.3192	0.330038	3.9971	6.41224e-05	0.00345711
THYN1	695.521	-0.265215	0.0663412	-3.99775	6.39483e-05	0.00345711
TELO2	1086.36	-0.303613	0.0760162	-3.99406	6.49519e-05	0.0034915
COL2A1	8.57748	-1.18977	0.298223	-3.98953	6.62039e-05	0.00352889
KRT17	574.241	1.10722	0.277497	3.99003	6.60661e-05	0.00352889
VCL	3623.93	0.334826	0.083928	3.98944	6.62285e-05	0.00352889
MATN3	92.3215	1.04362	0.261675	3.98824	6.65656e-05	0.00353627
MYOZ3	7.22422	0.847806	0.212637	3.98711	6.68839e-05	0.00353627
RNF112	10.7407	0.757778	0.190068	3.98688	6.69491e-05	0.00353627
SIX4	36.0334	0.87827	0.220413	3.98465	6.75792e-05	0.00355675
SLK	1584.62	0.277829	0.0697339	3.98413	6.77272e-05	0.00355675
RNF180	23.7242	0.670219	0.168489	3.97783	6.95481e-05	0.00364188
FADS6	18.5558	1.74545	0.439105	3.97502	7.03734e-05	0.0036536
LONP1	2503.69	-0.280605	0.0705887	-3.97521	7.03176e-05	0.0036536
NLGN4X	30.8223	0.815628	0.20513	3.97615	7.00394e-05	0.0036536
ACSL1	940.991	0.451993	0.113866	3.96952	7.20167e-05	0.00372081
RRP8	359.913	-0.241324	0.0607973	-3.96933	7.20762e-05	0.00372081
GTPBP6	898.526	-0.383967	0.0967886	-3.96707	7.27607e-05	0.00373553
C17orf60	7.9619	0.768785	0.193826	3.96637	7.29763e-05	0.00373553
PAPPA	88.6066	0.712686	0.179672	3.96659	7.2909e-05	0.00373553
NAT14	158.799	-0.579654	0.146225	-3.96412	7.3667e-05	0.00376032
PYCRL	658.541	-0.469563	0.118573	-3.9601	7.49188e-05	0.00380329
TM7SF2	409.945	-0.40036	0.101099	-3.96007	7.49263e-05	0.00380329
FAM7A3	1.91975	0.86734	0.219319	3.9547	7.66294e-05	0.00386819
LOXL1	283.997	0.596001	0.150703	3.95481	7.65966e-05	0.00386819
CRYAB	209.695	0.787281	0.199318	3.94987	7.81922e-05	0.00389316
HOTAIR	7.07289	1.8532	0.469078	3.95072	7.79173e-05	0.00389316
KIAA1432	380.645	0.243153	0.0615405	3.95111	7.77904e-05	0.00389316
LIX1L	222.191	0.4646	0.117563	3.95192	7.75265e-05	0.00389316
PALMD	94.625	0.699122	0.176978	3.95034	7.8041e-05	0.00389316
ABLIM3	188.693	0.789141	0.199995	3.9458	7.95324e-05	0.00393619
CDT1	961.517	-0.422267	0.107048	-3.94464	7.99205e-05	0.00393619
CNO	321.933	-0.221239	0.056066	-3.94604	7.94541e-05	0.00393619
LOC100126784	7.78493	0.940174	0.238327	3.94489	7.98352e-05	0.00393619
AMZ1	5.53687	0.887038	0.224911	3.94395	8.01495e-05	0.00393683
CHST3	255.855	0.627471	0.159179	3.94194	8.08269e-05	0.00395943
CNTNAP1	202.222	0.724357	0.183928	3.93827	8.20721e-05	0.00400965
GLI3	97.2975	0.80487	0.20456	3.93464	8.3321e-05	0.00405978
PRICKLE1	80.1404	0.785591	0.199723	3.9334	8.37515e-05	0.00406988
ADH1B	164.828	1.52271	0.387313	3.93148	8.44259e-05	0.00407793
DHRSX	582.617	-0.366188	0.093137	-3.93172	8.4341e-05	0.00407793
2003-09-01	63.9625	0.858797	0.218467	3.93101	8.45886e-05	0.00407793
CDKAL1	313.846	-0.286965	0.0730446	-3.92863	8.54322e-05	0.00408617
MAP1B	303.799	0.682674	0.173743	3.92921	8.5226e-05	0.00408617
ZBED2	20.9448	0.972877	0.247568	3.92974	8.50392e-05	0.00408617
CDC34	1434.11	-0.311214	0.0792417	-3.9274	8.5869e-05	0.00409507
LRRC4C	8.0023	1.00997	0.257196	3.92684	8.60676e-05	0.00409507
PDLIM7	1003.25	0.463405	0.118097	3.92393	8.71178e-05	0.00413424
PNKP	652.998	-0.304003	0.077535	-3.92085	8.82386e-05	0.00417655
HIST2H2BF	26.9715	0.59497	0.151807	3.91926	8.88201e-05	0.00418235
RNF144B	144.611	0.569173	0.145208	3.9197	8.86582e-05	0.00418235
KCNJ5	14.277	0.997665	0.255065	3.91142	9.17559e-05	0.0042907
MCC	122.673	0.596591	0.152557	3.91061	9.2063e-05	0.0042907
MRPL12	2295.92	-0.407511	0.104199	-3.9109	9.19545e-05	0.0042907
PRPF19	3899.39	-0.217594	0.0556345	-3.91113	9.18639e-05	0.0042907
KLHL4	10.9173	0.878951	0.224852	3.90901	9.26733e-05	0.00430812
RBP7	24.5269	0.719989	0.184217	3.90838	9.29186e-05	0.00430854
CALB2	78.2227	1.21792	0.311939	3.90436	9.44752e-05	0.00431734
CYP2E1	12.5536	0.862427	0.220936	3.90352	9.48047e-05	0.00431734
DOCK9	1405.37	0.329772	0.0844126	3.90667	9.35773e-05	0.00431734
LRRN4	8.87098	1.02702	0.263134	3.90301	9.50037e-05	0.00431734
MLC1	7.1028	0.873466	0.223609	3.90622	9.37512e-05	0.00431734
PLA1A	119.008	0.777634	0.199229	3.90322	9.49221e-05	0.00431734
SLC9A6	438.37	0.223362	0.0572108	3.90418	9.45438e-05	0.00431734
TSC22D3	1044.55	0.532518	0.136404	3.90397	9.46261e-05	0.00431734
MUC21	1.19228	2.13833	0.548063	3.90162	9.55503e-05	0.0043301
SLC6A14	404.888	1.21994	0.312718	3.90109	9.57599e-05	0.0043301
C6orf129	277.644	-0.387207	0.0993	-3.89937	9.64444e-05	0.00433952
HECTD2	64.134	0.510455	0.130892	3.89981	9.62699e-05	0.00433952
NPR2	130.011	0.428705	0.109965	3.89856	9.67651e-05	0.00434323
ARHGAP23	502.828	0.593059	0.15221	3.89633	9.766e-05	0.00435124
CSGALNACT2	406.943	0.393558	0.100983	3.89729	9.72759e-05	0.00435124
IL1RAP	185.214	0.380832	0.0977295	3.8968	9.74732e-05	0.00435124
ACADL	1.15188	1.99909	0.513267	3.89483	9.82656e-05	0.00436755
NRP2	688.231	0.639839	0.164348	3.89319	9.89342e-05	0.00438657
PSMB1	3695.79	-0.291387	0.0748793	-3.89143	9.9656e-05	0.00440784
LOC100133985	8.65884	-0.696518	0.17906	-3.88986	0.000100304	0.00442575
LOX	384.894	0.699816	0.180065	3.88647	0.000101714	0.00447713
WDR74	950.782	-0.321872	0.0828442	-3.88526	0.00010222	0.00448855
NEFH	14.0547	0.765484	0.197168	3.8824	0.000103431	0.00453084
PRRG1	407.053	0.404678	0.104309	3.8796	0.000104629	0.00453329
SLC36A1	500.933	0.313736	0.0808328	3.8813	0.000103898	0.00453329
SPOCK1	382.853	0.93443	0.240776	3.88091	0.000104067	0.00453329
VEGFC	68.8532	0.628807	0.16209	3.87936	0.000104731	0.00453329
ZNF469	212.27	0.706625	0.182107	3.88027	0.000104339	0.00453329
CEP170	403.353	0.443184	0.114301	3.87733	0.000105611	0.00456053
DGCR5	8.87599	0.953068	0.246045	3.87355	0.000107259	0.00460988
ITGA11	692.677	0.78192	0.201855	3.87366	0.000107211	0.00460988
XIRP1	16.5193	0.943934	0.243728	3.8729	0.000107547	0.00461136
GEMIN7	337.612	-0.304411	0.0786227	-3.8718	0.000108036	0.00461227
MGC72080	153.87	-0.487666	0.125956	-3.87171	0.000108074	0.00461227
COL1A2	37797.8	0.721769	0.186478	3.87054	0.000108595	0.00462364
TNFRSF19	136.813	1.05297	0.2721	3.86978	0.000108935	0.00462731
WWTR1	190.326	0.7173	0.185546	3.86589	0.000110683	0.00469064
ABCC9	70.7884	0.811321	0.209948	3.86438	0.000111369	0.00470878
CNPY4	151.762	0.330646	0.0855993	3.86272	0.000112131	0.00473
CST6	11.4033	1.24583	0.32268	3.86089	0.000112974	0.00475094
KATNAL1	130.808	0.427622	0.110768	3.86051	0.000113149	0.00475094
MMP16	15.555	0.682593	0.176916	3.85829	0.000114181	0.00478326
IDH2	4386.2	-0.35514	0.0920716	-3.85722	0.000114686	0.00479339
RET	71.0914	1.06872	0.277185	3.85562	0.000115434	0.00480368
ZNF626	19.097	0.661055	0.171454	3.85557	0.000115459	0.00480368
KIAA0319	62.8651	0.906784	0.23553	3.84997	0.000118134	0.00488491
MFAP5	172.105	1.02111	0.265276	3.84924	0.000118484	0.00488491
NUBP2	1011.76	-0.281428	0.0730937	-3.85023	0.000118006	0.00488491
PALM2-AKAP2	749.828	0.435221	0.113057	3.84959	0.000118316	0.00488491
UBE2E2	96.084	0.611932	0.159063	3.84711	0.000119521	0.00491654
ALPL	86.1699	0.631781	0.164315	3.84494	0.000120584	0.00493038
GNB4	348.498	0.579317	0.150677	3.84476	0.000120669	0.00493038
IGFBP6	172.038	0.701857	0.182515	3.84548	0.000120317	0.00493038
SCARF1	123.705	0.464767	0.12093	3.84327	0.000121404	0.00494932
MAOB	196.12	0.956659	0.249163	3.83949	0.000123291	0.00500385
SLC25A10	1725.16	-0.370795	0.0965647	-3.83986	0.000123103	0.00500385
ZNF48	281.379	-0.206033	0.0536695	-3.83892	0.000123579	0.0050044
KCNT2	5.29445	0.830308	0.216345	3.83789	0.000124096	0.0050142
COL1A1	58663.1	0.749074	0.195342	3.83469	0.000125724	0.00506874
EXOSC7	758.644	-0.260286	0.0678913	-3.83386	0.000126146	0.00507451
FBL	4715.72	-0.334133	0.0871693	-3.83315	0.000126512	0.00507802
LYST	284.227	0.368071	0.0960497	3.83208	0.000127063	0.00508893
ERG	147.201	0.57951	0.151346	3.82903	0.000128649	0.0051392
TGFB1	778.961	0.540545	0.141187	3.82859	0.000128882	0.0051392
ODZ4	105.108	0.774436	0.202335	3.8275	0.000129451	0.00515063
C11orf48	875.954	-0.330461	0.0863793	-3.8257	0.000130401	0.00515099
IL17REL	3.56699	-1.22321	0.319809	-3.82481	0.000130873	0.00515099
LY6D	19.3939	1.65292	0.432119	3.82514	0.000130696	0.00515099
ODZ1	3.47076	1.12148	0.293112	3.8261	0.000130187	0.00515099
WNT16	2.61684	1.08351	0.283155	3.82656	0.000129947	0.00515099
GAR1	626.173	-0.267904	0.0700853	-3.82255	0.00013208	0.00518727
ZNF620	64.0171	-0.318591	0.0833582	-3.82194	0.000132404	0.00518881
C14orf37	51.8424	0.640213	0.167652	3.8187	0.000134154	0.00522406
C4orf12	6.47654	0.547319	0.143322	3.81879	0.000134107	0.00522406
C6orf15	71.5903	1.52036	0.398191	3.81816	0.00013445	0.00522406
FGF1	30.0897	0.736815	0.192955	3.81859	0.000134219	0.00522406
OXTR	57.9036	0.644824	0.168989	3.81577	0.000135759	0.00526368
HPN	48.5046	-1.42595	0.373844	-3.8143	0.000136569	0.00528385
ADCY7	491.495	0.424021	0.111206	3.81293	0.000137331	0.00530085
FAM155A	27.3008	0.892629	0.234199	3.81142	0.000138172	0.00530085
GPIHBP1	10.5488	0.95464	0.25042	3.81216	0.000137759	0.00530085
MRPL11	1177.81	-0.313087	0.082135	-3.81185	0.000137928	0.00530085
CDO1	11.4633	0.992305	0.260592	3.80789	0.00014016	0.00535525
FAM158A	187.643	-0.453947	0.119246	-3.80682	0.000140765	0.00535525
KL	28.2291	0.867168	0.227767	3.80726	0.000140515	0.00535525
PCDHGB1	10.4369	0.996002	0.261587	3.80754	0.000140356	0.00535525
C7orf68	646.155	-0.424471	0.11154	-3.80554	0.000141497	0.0053607
EXTL1	2.62192	1.0059	0.264293	3.80598	0.000141241	0.0053607
FGFBP2	3.67294	0.948216	0.249263	3.80408	0.000142332	0.00538115
ENTHD1	3.05642	1.14941	0.30227	3.80259	0.000143193	0.00538741
LAMB2	1943.24	0.423833	0.111473	3.80213	0.000143458	0.00538741
MEF2A	664.664	0.25233	0.0663585	3.80252	0.00014323	0.00538741
NUDT11	14.3777	0.699381	0.183963	3.80175	0.00014368	0.00538741
CD68	2723.22	0.435686	0.114706	3.79827	0.000145709	0.00544138
SCHIP1	95.675	0.518782	0.136584	3.79826	0.000145717	0.00544138
SLC35F3	1.32366	1.48562	0.391288	3.79674	0.00014661	0.00546355
LAT	103.325	0.522775	0.137752	3.79506	0.00014761	0.0054896
ANKRA2	308.116	-0.242936	0.064066	-3.79197	0.00014946	0.00553579
SNED1	204.496	0.543988	0.143456	3.79201	0.000149435	0.00553579
BOLA2	1871	-0.381907	0.100755	-3.79045	0.000150377	0.00555847
MRPL16	1216.97	-0.297457	0.0785294	-3.78784	0.000151964	0.00560574
ADRBK1	4057.31	-0.236715	0.0625212	-3.78615	0.000153	0.00561804
PCDH10	3.10186	1.26335	0.333664	3.78629	0.000152911	0.00561804
SMPD2	437.517	-0.310942	0.082134	-3.78579	0.000153222	0.00561804
MAPKAPK5	885.115	-0.201156	0.0531583	-3.78409	0.000154274	0.00564526
FAM180A	15.7369	0.86625	0.228969	3.78327	0.000154781	0.00565247
BTBD19	12.4227	0.593025	0.156792	3.78225	0.000155419	0.0056531
HNRNPL	6149.96	-0.134039	0.0354375	-3.78239	0.000155328	0.0056531
NOTCH3	1664.77	0.508386	0.134511	3.77952	0.000157129	0.00569259
SLC6A1	18.4803	0.588131	0.155594	3.7799	0.000156889	0.00569259
CCDC34	535.832	-0.360406	0.0953848	-3.77845	0.000157809	0.00570584
RUNX2	194.029	0.542144	0.143526	3.77733	0.000158516	0.00572009
C20orf134	140.691	-0.508206	0.134626	-3.77495	0.00016004	0.00576367
CLIP4	75.1175	0.724826	0.192167	3.77185	0.000162041	0.00582421
RECQL4	826.48	-0.500724	0.132802	-3.77045	0.000162952	0.00584542
CERCAM	736.984	0.623714	0.165551	3.76752	0.00016488	0.00589139
COL22A1	27.5488	0.842455	0.223591	3.76784	0.000164664	0.00589139
TMEM47	299.467	0.648275	0.172196	3.76474	0.000166722	0.00594556
POSTN	4285.35	0.829677	0.220661	3.75996	0.000169943	0.00604859
ATP7A	331.857	0.308877	0.0821735	3.75884	0.000170702	0.00605195
MTCH2	2495.18	-0.205956	0.0547889	-3.75908	0.000170536	0.00605195
THBS3	344.914	0.368052	0.0979606	3.75715	0.000171863	0.00608127
POLD2	3257.37	-0.344166	0.091618	-3.75653	0.000172287	0.00608447
VIM	7716.95	0.528073	0.140642	3.75472	0.000173533	0.0061166
XG	9.48254	1.00501	0.268132	3.74819	0.000178118	0.00626611
MPPED2	8.68937	0.807927	0.215592	3.74749	0.000178615	0.00627147
PTPRM	328.221	0.499234	0.133324	3.74452	0.000180743	0.00633398
NTSR1	45.4215	1.15431	0.308397	3.74293	0.000181885	0.0063496
SCARF2	193.27	0.644927	0.172284	3.74339	0.000181552	0.0063496
C12orf53	10.316	0.654451	0.174904	3.74178	0.000182722	0.00636661
SNRPA	1843.69	-0.292679	0.0782574	-3.73995	0.000184056	0.00640086
WEE1	973.187	-0.296194	0.0792091	-3.7394	0.00018446	0.00640271
MBLAC1	32.5901	-0.360154	0.0963452	-3.73816	0.000185372	0.00640994
SARS	3159.33	-0.23516	0.0629075	-3.73819	0.000185348	0.00640994
CYP4F8	3.9608	1.31921	0.35309	3.73617	0.000186841	0.0064485
MTR	838.559	0.22889	0.0612742	3.73551	0.000187336	0.00645337
GPR137B	298.532	0.313862	0.0841252	3.73089	0.000190803	0.00651126
JAG1	2249.17	0.410148	0.109919	3.73135	0.000190456	0.00651126
NEK7	1017.38	0.288076	0.0771969	3.7317	0.000190194	0.00651126
SYCP2	19.6115	0.830575	0.222515	3.73267	0.00018946	0.00651126
WDR77	1627.22	-0.323229	0.0866159	-3.73175	0.000190157	0.00651126
LINC00882	0.591085	1.22044	0.327311	3.72869	0.000192478	0.00654531
SLC4A10	6.00661	1.10207	0.295576	3.72854	0.000192591	0.00654531
THBS1	5511.51	0.582934	0.156359	3.72817	0.000192879	0.00654531
ADAMTSL4	152.902	0.594184	0.159442	3.72665	0.000194044	0.00657064
DNAJB5	112.504	0.610629	0.163872	3.72625	0.000194346	0.00657064
GPRASP1	84.2874	0.591153	0.158666	3.72578	0.000194713	0.00657085
ARID3A	334.09	-0.57812	0.155318	-3.72217	0.000197515	0.00657126
ATP10A	113.998	0.636562	0.170977	3.72309	0.000196801	0.00657126
CLCA3P	1.21757	1.35941	0.365258	3.72179	0.000197815	0.00657126
PCDHGA12	26.483	0.748346	0.201055	3.7221	0.000197573	0.00657126
PLCXD3	5.28446	1.43566	0.385619	3.72299	0.000196879	0.00657126
PPAN	881.374	-0.297347	0.0798978	-3.72159	0.000197971	0.00657126
PRDM6	15.7068	0.783291	0.210449	3.722	0.000197648	0.00657126
PSMD13	2870.91	-0.254599	0.0683867	-3.72294	0.000196919	0.00657126
PTCH2	22.4004	0.670333	0.180073	3.72255	0.000197219	0.00657126
ANO7	111.026	-0.889445	0.23906	-3.72059	0.000198761	0.00657354
TRO	46.7812	0.567434	0.1525	3.72088	0.00019853	0.00657354
TAL1	27.315	0.57997	0.156073	3.71602	0.000202384	0.00668124
FLRT2	109.592	0.747189	0.201146	3.71466	0.00020348	0.00669395
H2AFJ	1835.2	-0.508934	0.137008	-3.71463	0.000203504	0.00669395
HULC	73.0147	-2.38384	0.641922	-3.71359	0.000204336	0.00670922
EHBP1	706.507	0.273379	0.0736859	3.71005	0.000207215	0.00677879
SERPINB4	3.49582	3.00419	0.809759	3.70998	0.000207275	0.00677879
STIM1	1018.43	0.210498	0.0567438	3.70962	0.000207571	0.00677879
MFGE8	1630.71	0.507881	0.136943	3.70869	0.000208333	0.00679152
KCNC2	1.42942	-2.3829	0.643112	-3.70526	0.000211175	0.00685963
RUVBL2	2564.04	-0.292297	0.0788791	-3.70564	0.000210858	0.00685963
HABP4	295.399	0.302956	0.0817811	3.70448	0.000211826	0.00686851
BEND6	12.6656	0.811833	0.219327	3.70147	0.000214352	0.00687192
CFL1	26754.7	-0.226905	0.0613056	-3.70121	0.000214571	0.00687192
IFRD2	1761.37	-0.243072	0.0656597	-3.702	0.00021391	0.00687192
NTHL1	683.66	-0.306188	0.0827238	-3.70133	0.000214472	0.00687192
POC1A	402.031	-0.369252	0.0997459	-3.70193	0.00021397	0.00687192
SAMD4A	273.624	0.490781	0.132531	3.70313	0.000212952	0.00687192
SRPX	101.292	0.720431	0.19455	3.70307	0.000213009	0.00687192
CILP2	47.2744	0.924031	0.249695	3.70063	0.000215063	0.00687562
RSU1	1464.09	0.217802	0.0588959	3.69809	0.000217226	0.00693259
CCDC8	79.5635	0.670298	0.181343	3.69629	0.000218772	0.00696974
IGFN1	10.2252	1.12779	0.305185	3.69542	0.000219527	0.00698158
ARL6IP4	2505.5	-0.286155	0.0774646	-3.69401	0.000220746	0.00699591
FLJ11235	5.40558	0.642112	0.173805	3.69443	0.00022038	0.00699591
CD274	29.946	0.809289	0.219125	3.69327	0.00022139	0.00700414
C11orf51	653.361	-0.3163	0.0856883	-3.69129	0.000223121	0.00703852
C19orf48	2197.08	-0.388773	0.10533	-3.69098	0.000223392	0.00703852
KIAA1949	1031.76	0.433063	0.117339	3.6907	0.000223635	0.00703852
SLC5A8	4.24912	2.77723	0.752853	3.68894	0.00022519	0.00707522
ESRRB	0.641533	1.37565	0.373237	3.68574	0.000228035	0.00711732
LRRC26	52.9449	-1.09639	0.297472	-3.68568	0.000228092	0.00711732
MARVELD1	926.393	0.359264	0.0974471	3.68676	0.000227129	0.00711732
PLEKHM1P	248.254	0.346055	0.0938695	3.68655	0.000227317	0.00711732
ADAP2	123.88	0.444753	0.12069	3.6851	0.000228615	0.00712146
FOXN1	4.21829	1.06081	0.287958	3.68389	0.000229705	0.00714321
FSTL3	561.608	0.593219	0.161061	3.68319	0.000230337	0.00715064
FAM20A	65.9387	0.750578	0.204012	3.67909	0.000234064	0.00725399
TTR	10.3067	-1.42444	0.387244	-3.67841	0.000234693	0.00726113
CPSF3	1064.74	-0.213892	0.0581792	-3.67643	0.000236517	0.00730515
GPNMB	1863.85	0.798338	0.217298	3.67394	0.000238841	0.00736446
FAM96B	1336.73	-0.310992	0.0846756	-3.67274	0.000239961	0.0073865
SLC34A3	7.76432	0.85119	0.231838	3.67148	0.000241147	0.0074105
CLDN11	36.3548	0.865934	0.236071	3.66811	0.000244347	0.00748492
FAM133A	1.33373	1.59493	0.434865	3.66764	0.000244801	0.00748492
NIN	571.1	0.318952	0.0869538	3.66807	0.000244391	0.00748492
MAP1A	301.76	0.597518	0.162937	3.66718	0.000245242	0.00748584
BPHL	429.556	-0.276807	0.0755126	-3.66571	0.000246656	0.00751641
C12orf69	2.36941	0.711261	0.194209	3.66234	0.000249917	0.00756715
CDC42BPA	1180.78	0.354313	0.0967137	3.66352	0.000248772	0.00756715
PRPF31	1262.53	-0.255443	0.0697498	-3.66228	0.000249982	0.00756715
RPS9	21319.2	-0.344311	0.0940007	-3.66285	0.000249423	0.00756715
C4orf39	2.67762	0.969556	0.264998	3.65873	0.000253464	0.00765983
TIMM10	582.788	-0.386468	0.105642	-3.65829	0.000253901	0.00766033
CST7	94.997	0.7568	0.206911	3.65761	0.00025458	0.00766811
CRABP2	175.335	0.883629	0.241755	3.65506	0.000257126	0.00767197
HSD17B12	2903.95	-0.294989	0.0806937	-3.65566	0.000256521	0.00767197
IL1R1	646.259	0.572284	0.156553	3.65554	0.000256646	0.00767197
NEXN	231.855	0.685895	0.187576	3.65663	0.000255555	0.00767197
SNF8	1000.69	-0.273613	0.0748288	-3.65652	0.000255667	0.00767197
TGFB3	257.551	0.774267	0.211841	3.65495	0.000257234	0.00767197
ACTC1	30.9782	1.05274	0.288091	3.65421	0.000257978	0.00768159
HEYL	318.739	0.467634	0.12801	3.65309	0.000259101	0.00770245
KCND1	42.0061	0.461676	0.126418	3.65198	0.00026023	0.00772342
C5AR1	201.761	0.646226	0.17698	3.65141	0.000260803	0.00772783
KCNQ3	4.98107	0.825179	0.226097	3.64967	0.000262574	0.00776766
ETV4	2583.23	-0.441955	0.121112	-3.64916	0.000263098	0.00777056
EVC2	24.8509	0.691835	0.189634	3.64827	0.000264015	0.00777482
PLXNB3	87.5569	0.966171	0.264836	3.64819	0.000264096	0.00777482
CDC25A	459.259	-0.371256	0.101794	-3.64714	0.00026518	0.00779417
CALD1	4468.03	0.618762	0.169734	3.64549	0.000266882	0.00783154
C13orf15	282.699	0.551286	0.151316	3.64327	0.000269201	0.00787423
GPR161	80.5679	0.520252	0.142787	3.64355	0.000268901	0.00787423
FSTL5	1.8035	1.45725	0.400093	3.64228	0.000270234	0.0078918
BNC2	110.559	0.728857	0.200241	3.63989	0.00027275	0.00789697
FBN1	2216.49	0.699622	0.192217	3.63974	0.00027291	0.00789697
KIAA1467	63.6896	0.508267	0.139612	3.64057	0.000272032	0.00789697
RABGAP1L	262.235	0.277536	0.0762175	3.64137	0.000271189	0.00789697
SCN3B	11.5737	0.761709	0.209281	3.63965	0.000273012	0.00789697
SPP1	3766	1.06176	0.291589	3.64128	0.00027129	0.00789697
CHEK1	441.627	-0.29255	0.0804071	-3.63836	0.000274382	0.00792403
HEY2	34.3478	0.485389	0.133439	3.63753	0.000275261	0.00792429
SLC25A26	462.013	-0.250201	0.068783	-3.63754	0.000275254	0.00792429
HOXC13	1.60656	2.41041	0.662943	3.63592	0.000276989	0.0079575
NACAD	30.7865	0.61891	0.170234	3.63564	0.000277288	0.0079575
LY6G6C	29.9979	0.903961	0.248759	3.63388	0.00027919	0.00799949
ATP5EP2	67.0553	-0.500003	0.137636	-3.6328	0.000280366	0.008008
KIAA0913	923.282	0.249788	0.068758	3.63286	0.000280302	0.008008
DPYD	157.259	0.735692	0.202587	3.63148	0.000281803	0.00803646
PCDHA10	8.04198	1.05972	0.291891	3.63053	0.000282836	0.00804075
SYPL2	12.1953	0.73876	0.203469	3.63082	0.000282523	0.00804075
ARHGEF17	506.339	0.484533	0.133491	3.6297	0.000283755	0.00805431
KCND2	11.8318	0.937905	0.258511	3.6281	0.000285511	0.00806167
NRK	19.8186	0.989971	0.272863	3.62809	0.000285528	0.00806167
PUSL1	310.069	-0.402416	0.110924	-3.62786	0.000285784	0.00806167
THOP1	1257.97	-0.312486	0.0861104	-3.6289	0.000284633	0.00806167
FAM70A	18.2578	0.809715	0.223316	3.62587	0.000287985	0.00807376
FBXL7	110.446	0.54189	0.149439	3.62617	0.00028766	0.00807376
NID2	575.506	0.472989	0.130439	3.62614	0.000287687	0.00807376
SFTA1P	1.8994	1.44482	0.398444	3.62615	0.000287673	0.00807376
MPDZ	132.397	0.689611	0.190246	3.62484	0.000289143	0.0080808
NLGN3	22.8449	0.494044	0.136303	3.62459	0.000289423	0.0080808
ULBP2	54.3009	0.872411	0.240701	3.62446	0.000289566	0.0080808
LYNX1	59.2956	0.724028	0.199798	3.62381	0.000290298	0.00808884
USH1G	1.70241	1.44175	0.397918	3.62322	0.000290959	0.00809487
C1orf204	25.7446	0.529431	0.146261	3.61978	0.000294855	0.00810032
CACNA2D4	78.5897	0.578103	0.159704	3.61984	0.000294781	0.00810032
CCL14	64.2764	0.833958	0.230262	3.62177	0.000292593	0.00810032
FKBP15	824.556	0.183759	0.0507473	3.62106	0.000293395	0.00810032
H2AFX	1475.54	-0.366539	0.101186	-3.62242	0.000291854	0.00810032
MAP6	28.9024	0.696981	0.192431	3.62198	0.000292362	0.00810032
NLGN2	271.644	0.504534	0.139376	3.61996	0.000294649	0.00810032
RPS6KB2	973.044	-0.256688	0.0708992	-3.62046	0.00029408	0.00810032
SERPING1	2430.15	0.626169	0.172998	3.61952	0.000295155	0.00810032
RP1	7.24413	1.2058	0.333212	3.61871	0.000296072	0.00811328
COL8A2	242.415	0.70644	0.195345	3.61638	0.000298751	0.00817438
CAPRIN2	227.268	0.363547	0.100541	3.61589	0.000299314	0.0081775
KCTD7	234.513	0.36157	0.100015	3.61515	0.000300172	0.00818867
SLC2A8	815.726	-0.426077	0.117896	-3.61402	0.000301484	0.00821217
RGAG4	48.2553	0.608888	0.168517	3.61322	0.000302419	0.00822533
BICD2	597.392	0.237717	0.0658187	3.6117	0.000304197	0.00823251
GJA1	582.508	0.504246	0.139624	3.61145	0.00030449	0.00823251
MRC2	1411.68	0.581455	0.161003	3.61146	0.000304475	0.00823251
TMEM233	4.24891	0.690877	0.191267	3.6121	0.000303723	0.00823251
SYNPO2L	1.96017	0.928469	0.257158	3.6105	0.000305609	0.00825054
EPN1	4174.18	-0.270723	0.0750861	-3.60551	0.000311546	0.00839837
NAP1L3	26.6192	0.70154	0.194663	3.60387	0.00031352	0.0084391
MRPL14	1256.26	-0.338652	0.0940001	-3.60268	0.000314953	0.00844028
TIMM16	373.534	-0.390565	0.108399	-3.60305	0.000314506	0.00844028
TNNI2	3.82438	0.771576	0.214158	3.60283	0.000314767	0.00844028
PMM2	1866.96	-0.234506	0.0651075	-3.60183	0.000315979	0.00845534
EHD2	1036.87	0.551495	0.15318	3.6003	0.000317854	0.00849304
FLNA	14045.7	0.588963	0.163608	3.59985	0.000318406	0.00849533
POLR2I	569.035	-0.256992	0.0713977	-3.59945	0.00031889	0.0084958
ABT1	902.356	-0.213578	0.059385	-3.59649	0.000322534	0.00858035
ME3	378.541	-0.384289	0.106877	-3.59562	0.000323616	0.00859658
C16orf59	174.279	-0.387561	0.107807	-3.59494	0.000324469	0.00859792
C1orf111	1.20231	1.23938	0.344813	3.59435	0.000325199	0.00859792
FAM129A	312.409	0.676908	0.188374	3.59342	0.000326368	0.00859792
LINC01140	15.3179	0.752857	0.209509	3.59344	0.000326342	0.00859792
LPPR2	282.787	0.383274	0.106642	3.59403	0.000325604	0.00859792
TIMP2	4988.05	0.599773	0.166914	3.59331	0.000326497	0.00859792
ZNF208	10.2051	0.761169	0.211886	3.59235	0.000327711	0.00861743
FGFR1	634.843	0.563959	0.157021	3.59161	0.000328643	0.00862948
GIYD2	814.772	-0.363259	0.101173	-3.59048	0.000330067	0.00865158
SNAI2	144.272	0.570056	0.158781	3.59019	0.000330434	0.00865158
HSD17B14	46.3163	0.581759	0.162105	3.58877	0.000332243	0.00868647
C7	227.559	1.11226	0.310034	3.58755	0.000333803	0.00871473
ZNF444	603.975	-0.292114	0.0814857	-3.58485	0.000337275	0.00879278
GLIS2	379.98	0.550325	0.153571	3.58351	0.000339003	0.00880007
PHOSPHO1	7.9565	0.640398	0.178706	3.58352	0.00033899	0.00880007
SLC37A4	1030.02	-0.255414	0.0712642	-3.58404	0.000338316	0.00880007
ANKRD34A	13.8774	0.511927	0.142926	3.58175	0.000341296	0.00883442
FIGN	6.50689	0.776496	0.216792	3.58176	0.000341293	0.00883442
UBE2S	804.407	-0.434299	0.121291	-3.58063	0.000342761	0.00885978
TRAPPC5	643.2	-0.364511	0.101836	-3.57938	0.000344411	0.0088898
SUSD4	9.36598	0.884229	0.247074	3.5788	0.000345174	0.0088969
C14orf80	327.148	-0.458693	0.128183	-3.57841	0.00034569	0.00889762
KANK2	1171.84	0.418359	0.116936	3.57768	0.000346656	0.00890988
COL3A1	39683.5	0.679267	0.189915	3.57669	0.000347973	0.00893114
FAM127C	100.735	0.494568	0.138439	3.57247	0.000353633	0.00906366
NA_13	3.40488	1.97049	0.551808	3.57097	0.000355656	0.00908994
POLR1C	777.417	-0.275966	0.077277	-3.57112	0.000355457	0.00908994
CLPP	1187.56	-0.281311	0.0787998	-3.56995	0.000357056	0.00910018
PCDHGB7	77.1189	0.844235	0.23646	3.57031	0.00035656	0.00910018
EFS	66.7318	0.566356	0.158689	3.56897	0.00035839	0.00912142
INPP5F	351.828	0.193946	0.054408	3.56467	0.000364319	0.00925939
COL8A1	418.329	0.827606	0.23223	3.56373	0.000365621	0.00927953
TUBA4A	3050.33	-0.298047	0.0837194	-3.56007	0.000370757	0.00939682
PRMT7	619.632	-0.217971	0.0612793	-3.55702	0.000375091	0.00949344
TOMM6	2496.5	-0.29115	0.0818827	-3.5557	0.000376978	0.00952797
IL20RB	27.6945	0.738185	0.207694	3.5542	0.000379134	0.00956919
COL6A3	10937	0.642197	0.18077	3.55256	0.000381496	0.00957995
LHFP	314.249	0.513637	0.14459	3.55238	0.000381762	0.00957995
TMUB1	1184.6	-0.282684	0.0795628	-3.55296	0.00038092	0.00957995
TNS1	2223.8	0.724366	0.203904	3.55248	0.000381612	0.00957995
UHMK1	318.792	0.431278	0.121415	3.55209	0.000382189	0.00957995
CDC25C	196.519	-0.334422	0.0941986	-3.55018	0.000384972	0.00962396
TRPM8	2.11175	1.18439	0.333615	3.55016	0.000385001	0.00962396
CIDEC	46.2476	0.941866	0.265405	3.54879	0.000387004	0.00964758
WISP1	140.682	0.6643	0.187185	3.54889	0.000386859	0.00964758
CLSTN2	24.8995	0.889905	0.25102	3.54516	0.000392377	0.00976816
C2CD4A	481.501	-0.736671	0.207827	-3.54464	0.000393148	0.00977398
MEN1	988.315	-0.201087	0.0567419	-3.54389	0.000394271	0.00978855
HBB	219.428	0.842207	0.237716	3.5429	0.000395745	0.00981179
GULP1	199.54	0.684647	0.193289	3.5421	0.000396955	0.00982842
GALNT14	9.2704	1.01505	0.286644	3.54117	0.000398359	0.00984979
ALDH1L2	167.517	0.639951	0.180752	3.54048	0.000399394	0.009862
PPEF1	7.45675	0.76073	0.214909	3.53978	0.000400468	0.00987514
CCDC33	1.76815	1.28652	0.36353	3.53896	0.000401701	0.00989087
SPARC	20832.3	0.56735	0.16033	3.53864	0.000402191	0.00989087
C5orf46	10.2045	1.03917	0.293745	3.53767	0.000403672	0.00990055
LRRC17	37.1361	0.580788	0.164166	3.5378	0.00040347	0.00990055
CYS1	51.3243	0.654075	0.184955	3.53641	0.000405608	0.00993467
PKD2	354.707	0.424749	0.120175	3.53441	0.000408687	0.00998325
ZNF676	1.10642	1.49137	0.421918	3.53474	0.00040817	0.00998325
C15orf52	355.607	0.485813	0.137505	3.53306	0.000410773	0.0100208
CPEB3	82.5072	0.307356	0.0870323	3.53152	0.000413183	0.0100392
HORMAD1	6.72846	-1.60644	0.454874	-3.53161	0.000413036	0.0100392
ZNF524	450.216	-0.335889	0.0951041	-3.5318	0.000412737	0.0100392
LAMA3	1979.59	0.613829	0.173932	3.52913	0.000416928	0.0101168
RNF8	492.262	-0.172592	0.048917	-3.52826	0.000418306	0.0101367
PDLIM3	466.184	0.687629	0.195054	3.52532	0.000422971	0.0102361
DACT3	93.417	0.684571	0.194215	3.52482	0.000423771	0.0102419
CTGF	2976.87	0.555589	0.157671	3.52373	0.000425523	0.0102706
ASMT	1.0407	-1.13119	0.321055	-3.52334	0.000426142	0.0102719
LRRC45	567.544	-0.341827	0.0970632	-3.52169	0.0004288	0.0103224
TRIM6	29.3872	0.574156	0.163057	3.52121	0.000429585	0.0103276
SUSD2	123.417	0.734695	0.208725	3.51992	0.000431673	0.0103641
TENC1	659.482	0.368433	0.104755	3.51708	0.000436327	0.0104621
KCNJ13	1.17715	1.26204	0.358911	3.51632	0.000437574	0.0104645
TSHZ3	128.139	0.554282	0.157629	3.51637	0.000437499	0.0104645
PDE1B	37.2028	0.703283	0.200035	3.5158	0.000438429	0.0104712
GPR1	11.1495	0.780612	0.222113	3.51449	0.000440604	0.0105093
MCAT	463.571	-0.3221	0.09167	-3.51369	0.000441937	0.0105273
TOR1AIP1	952.718	0.235246	0.0669649	3.51297	0.000443135	0.0105421
SSBP4	900.618	-0.260215	0.0740928	-3.51202	0.000444722	0.0105604
TUBB6	764.066	0.387802	0.110428	3.51181	0.000445062	0.0105604
NIPAL4	14.444	0.833199	0.237357	3.51032	0.000447575	0.0106062
P2RX6	3.54123	0.862722	0.24581	3.5097	0.000448605	0.0106168
C16orf75	474.897	-0.333111	0.094975	-3.50736	0.000452582	0.0106304
FAM128A	853.866	-0.387224	0.110405	-3.5073	0.000452682	0.0106304
HEG1	839.409	0.539404	0.153791	3.50739	0.000452518	0.0106304
LOC728392	45.2455	0.542196	0.154537	3.50852	0.0004506	0.0106304
RRM2	2361.77	-0.351613	0.100235	-3.50789	0.000451681	0.0106304
WDR46	1306.99	-0.228581	0.0651452	-3.50879	0.00045015	0.0106304
ACTA2	5395.9	0.597927	0.170669	3.50342	0.000459317	0.0107455
LAMC2	4612.53	0.473332	0.135106	3.50341	0.00045935	0.0107455
SACS	240.903	0.416269	0.118809	3.50369	0.000458851	0.0107455
ICAM5	9.0126	0.758492	0.216583	3.50209	0.000461618	0.0107847
PTPN14	104.294	0.39792	0.113668	3.50072	0.000464	0.0108265
PPP1R12B	1326.72	0.594878	0.17001	3.49907	0.000466876	0.0108796
ITGBL1	231.528	0.902492	0.257972	3.49841	0.000468046	0.010893
HMGA1	9179.73	-0.351493	0.100515	-3.49692	0.000470665	0.01094
KIAA0040	966.335	0.363065	0.103842	3.49631	0.000471744	0.0109511
CYB561D2	536.871	-0.276981	0.0793184	-3.49202	0.000479385	0.011072
EIF3CL	13930.8	-0.253763	0.072656	-3.49267	0.000478221	0.011072
LIPA	1554.52	0.347594	0.0995199	3.49271	0.000478145	0.011072
TMEM43	1999.47	0.179427	0.0513792	3.49222	0.00047903	0.011072
ZNF804A	4.79425	0.750235	0.214869	3.49159	0.000480149	0.0110756
MXRA5	2450.11	0.655462	0.187775	3.49068	0.000481787	0.0110994
SCN9A	33.6554	0.812552	0.23284	3.48975	0.000483481	0.0111243
PNMAL1	35.1812	0.732693	0.21001	3.48885	0.000485098	0.0111475
C9orf21	88.2564	0.331608	0.0950665	3.48816	0.000486352	0.0111514
TSIX	150.624	-1.80866	0.518525	-3.48809	0.000486493	0.0111514
CASP6	1007.39	-0.279721	0.0802321	-3.4864	0.000489576	0.0112064
POPDC3	7.5113	1.08405	0.310964	3.4861	0.000490122	0.0112064
C11orf83	572.674	-0.313802	0.090091	-3.48317	0.000495518	0.0113156
LRAT	2.79883	1.15046	0.330375	3.48229	0.000497144	0.0113385
OSMR	262.82	0.693077	0.199066	3.48164	0.000498349	0.0113518
EXOC8	361.853	0.188283	0.054106	3.47989	0.000501629	0.0113838
HTR7	4.10235	0.804171	0.231072	3.48018	0.00050108	0.0113838
ITGAV	2166.32	0.354784	0.101946	3.4801	0.000501223	0.0113838
PSMB2	2433.46	-0.226693	0.0651748	-3.47823	0.000504734	0.01144
P4HA3	58.7652	0.714437	0.205431	3.47774	0.000505659	0.0114467
DZIP1L	23.6127	0.569235	0.163724	3.4768	0.000507429	0.0114486
FAM20B	1108	0.163122	0.046923	3.47637	0.000508256	0.0114486
NME3	575.255	-0.383153	0.110192	-3.47715	0.00050677	0.0114486
NUDT16L1	607.923	-0.253304	0.0728592	-3.47663	0.000507766	0.0114486
ARL10	12.9428	0.577391	0.166161	3.47488	0.000511077	0.011498
COLEC12	127.299	0.802862	0.231143	3.47344	0.000513835	0.0115092
HOXC8	7.60329	1.13701	0.327358	3.4733	0.000514103	0.0115092
NUDT22	562.214	-0.246737	0.0710187	-3.47425	0.000512277	0.0115092
WNK3	1.65196	0.714432	0.205659	3.47386	0.000513026	0.0115092
CYP24A1	17.4987	1.10883	0.319429	3.4713	0.000517953	0.0115812
C10orf26	1047.63	0.219194	0.063162	3.47034	0.000519793	0.0116081
ZDBF2	51.1591	0.631389	0.181965	3.46984	0.000520764	0.0116155
SCAMP5	295.157	0.562451	0.162141	3.46891	0.000522568	0.0116415
A4GALT	205.329	0.585375	0.168866	3.4665	0.000527289	0.0117323
MCTP1	72.2581	0.721897	0.208347	3.46488	0.000530476	0.0117889
C10orf10	784.565	0.584144	0.168626	3.46415	0.000531915	0.0118064
JPH3	4.37499	0.694425	0.200493	3.46359	0.000533021	0.0118166
IFIT2	209.937	0.580051	0.167556	3.46183	0.000536518	0.0118797
C12orf59	6.45141	0.742756	0.214712	3.45931	0.000541553	0.0119517
PDGFRB	2230.84	0.529047	0.152938	3.45922	0.000541736	0.0119517
PRKAR1A	3530.3	0.216603	0.0626145	3.45931	0.000541561	0.0119517
PFKFB4	286.894	-0.477818	0.138176	-3.45803	0.000544132	0.01199
ASGR1	76.3609	-0.741368	0.21446	-3.45691	0.000546405	0.0120255
ANTXR1	2653.49	0.694551	0.200993	3.4556	0.000549076	0.0120552
MAF	369.367	0.486145	0.140682	3.45563	0.000549011	0.0120552
SFXN2	319.985	-0.347082	0.100488	-3.45396	0.00055241	0.0121138
CAMK2G	971.659	0.195354	0.0565726	3.45315	0.000554078	0.0121358
ADAMTS18	6.49683	0.839952	0.243475	3.44985	0.000560906	0.0122674
TRIB2	538.057	0.580981	0.16842	3.44959	0.000561432	0.0122674
SLC16A8	3.425	0.81145	0.23527	3.44902	0.000562631	0.0122787
TGFA	519.632	0.401277	0.116367	3.44837	0.000563973	0.0122787
ZNF408	361.797	-0.198948	0.0576882	-3.44867	0.000563355	0.0122787
C16orf45	136.369	0.518646	0.150479	3.44664	0.000567596	0.012314
NLE1	628.364	-0.290971	0.0844217	-3.44663	0.000567622	0.012314
NOVA1	14.2062	1.00479	0.291504	3.4469	0.000567049	0.012314
AP1S2	194.187	0.406441	0.118069	3.44241	0.000576566	0.0123347
BUD31	1537.93	-0.316118	0.0917632	-3.44493	0.000571208	0.0123347
CHST15	316.17	0.574088	0.166691	3.44402	0.000573139	0.0123347
DGKH	76.435	0.392716	0.114051	3.44333	0.000574593	0.0123347
DOCK4	155.914	0.513728	0.149129	3.44485	0.000571375	0.0123347
FANCE	219.909	-0.248797	0.072234	-3.44432	0.000572499	0.0123347
GGN	5.02156	0.488258	0.141807	3.44312	0.000575046	0.0123347
POLD1	908.623	-0.291542	0.084625	-3.44511	0.000570833	0.0123347
PSMB3	2648.73	-0.324136	0.0941613	-3.44234	0.000576697	0.0123347
SDHAF1	280.75	-0.264252	0.0767235	-3.44422	0.000572712	0.0123347
SIL1	892.622	-0.297241	0.0863282	-3.44315	0.000574981	0.0123347
TRPC1	39.9608	0.532379	0.154649	3.4425	0.00057636	0.0123347
HMBS	757.958	-0.271847	0.0790097	-3.44068	0.000580249	0.0123961
AQPEP	2.57131	0.993192	0.288829	3.43869	0.000584545	0.0124296
CYP27C1	8.95211	0.780925	0.227059	3.43931	0.00058321	0.0124296
RNASEL	260.409	0.32248	0.0937643	3.43926	0.00058331	0.0124296
TMEM86A	96.0633	0.40351	0.117342	3.43874	0.000584433	0.0124296
MMACHC	236.727	-0.278265	0.0810032	-3.43524	0.000592036	0.0125742
ZP2	5.21315	-1.36753	0.398312	-3.43331	0.000596254	0.0126491
LSM5	997.076	-0.307268	0.0895123	-3.43269	0.000597631	0.0126635
TAC3	10.0585	0.775727	0.226191	3.42952	0.000604659	0.0127976
BRMS1	1171.35	-0.270896	0.0790721	-3.42594	0.000612672	0.012833
C2CD4B	113.985	-0.789793	0.230532	-3.42596	0.000612635	0.012833
CTSL1	1176.48	0.484845	0.141449	3.42771	0.00060869	0.012833
LSM6	339.359	-0.226226	0.0659972	-3.42781	0.000608478	0.012833
NTNG1	3.67811	1.37267	0.400636	3.42623	0.000612032	0.012833
OPRL1	15.7519	0.577332	0.168444	3.42745	0.000609277	0.012833
PAFAH1B3	1000.88	-0.304703	0.0888983	-3.42754	0.000609066	0.012833
PALLD	2609.42	0.440419	0.128526	3.42669	0.000610988	0.012833
TMEM130	13.5897	0.81144	0.236832	3.42622	0.000612041	0.012833
RPS16	19796.1	-0.332838	0.0971672	-3.42542	0.000613852	0.012843
KAT2B	236.212	0.385212	0.112512	3.42374	0.000617664	0.0129079
B3GAT1	6.64837	0.712929	0.208265	3.42319	0.000618917	0.0129193
LDOC1	59.7547	0.538532	0.157349	3.42254	0.000620395	0.0129296
MAPK8IP2	90.1706	0.861888	0.251864	3.42204	0.000621539	0.0129296
TLR5	52.0201	0.530961	0.155153	3.42217	0.000621227	0.0129296
EVC	177.795	0.670005	0.195823	3.42149	0.000622791	0.0129408
PIK3R6	21.0516	0.567512	0.165958	3.41961	0.000627113	0.0130158
PLEKHH2	70.7566	0.634167	0.185485	3.41896	0.000628603	0.0130171
TRAPPC2L	728.741	-0.335429	0.0981029	-3.41915	0.000628167	0.0130171
BAI1	7.29003	0.716245	0.20956	3.41786	0.000631166	0.0130488
NOX1	3937.03	-0.655605	0.191827	-3.41768	0.000631567	0.0130488
GALNTL2	51.5907	0.748258	0.219018	3.41643	0.000634487	0.0130795
PPIL1	839.864	-0.264924	0.0775386	-3.41668	0.000633903	0.0130795
ZNF154	15.929	0.479771	0.140503	3.41467	0.000638596	0.0131493
CARM1	2058.85	-0.163524	0.0479007	-3.41381	0.000640621	0.0131761
CDH4	0.985042	1.11881	0.327875	3.41232	0.000644115	0.013233
NUMBL	257.772	0.31645	0.092765	3.41131	0.000646513	0.0132674
MGAT5B	2.69271	0.891484	0.261439	3.40992	0.000649823	0.0133203
AGPAT4	139.005	0.544202	0.159634	3.40906	0.000651879	0.0133324
SSRP1	4879.1	-0.164839	0.0483527	-3.4091	0.00065177	0.0133324
MGP	1443.12	0.787418	0.231035	3.40822	0.000653886	0.0133435
RAI14	709.33	0.406112	0.11915	3.40842	0.000653406	0.0133435
BPGM	256.135	0.234894	0.0689524	3.40661	0.000657745	0.0134041
UNC5CL	348.789	-0.529173	0.155348	-3.40637	0.000658324	0.0134041
POLR2D	741.651	-0.208029	0.0610777	-3.40598	0.000659278	0.0134046
SERTAD4	33.6916	0.712879	0.209316	3.40575	0.000659819	0.0134046
EIF3I	5205.2	-0.239773	0.0704275	-3.40453	0.000662768	0.0134495
SERPINB2	12.049	1.402	0.411936	3.40343	0.000665454	0.0134595
SLC46A3	630.473	0.405784	0.119228	3.40342	0.000665477	0.0134595
SYNPO	1321.58	0.38764	0.11389	3.40363	0.000664958	0.0134595
PCDHB4	33.0203	0.663949	0.195119	3.4028	0.000667002	0.0134754
FLJ42627	35.6361	0.447951	0.131675	3.40196	0.000669053	0.0135018
CALHM2	208.358	0.45539	0.1339	3.40097	0.000671476	0.0135337
VAX1	1.34873	2.65568	0.780919	3.40071	0.000672118	0.0135337
CACNA2D1	18.5662	0.959506	0.282198	3.40011	0.000673578	0.0135481
RBAKDN	5.5876	0.749903	0.220575	3.39977	0.00067443	0.0135503
NCLN	3395.55	-0.269044	0.0791504	-3.39915	0.000675953	0.013566
GPX3	695.314	0.696364	0.204934	3.39799	0.00067884	0.0136089
AFAP1L1	108.728	0.458871	0.135103	3.39644	0.000682677	0.0136708
DCXR	1033.72	-0.353553	0.104126	-3.39545	0.000685154	0.0136962
WDR47	201.481	0.226625	0.0667459	3.39533	0.00068545	0.0136962
MSRB3	443.009	0.657706	0.193793	3.39385	0.000689165	0.0137554
C3orf75	400.34	-0.204502	0.0602859	-3.3922	0.000693331	0.0138234
GPAT2	33.8812	-0.850329	0.250694	-3.39189	0.000694117	0.0138239
TMEM84	1.12661	1.111	0.327597	3.39137	0.000695432	0.013835
ADH1A	2.26329	1.2512	0.369075	3.3901	0.000698662	0.013869
ARL4D	55.928	0.512063	0.151042	3.3902	0.000698425	0.013869
C20orf197	1.15686	1.03849	0.306426	3.38905	0.000701348	0.0139038
RP9	214.715	-0.273056	0.0805756	-3.38882	0.000701944	0.0139038
HRAS	567.753	-0.326709	0.0964903	-3.38592	0.00070939	0.0140361
SLITRK6	317.993	-1.28027	0.378252	-3.38469	0.000712576	0.0140838
CCDC125	317.055	-0.256006	0.0756506	-3.38405	0.000714239	0.0140941
KIF5C	32.0136	-0.677832	0.200311	-3.3839	0.000714644	0.0140941
CHRNE	7.93198	0.649685	0.192019	3.38344	0.000715826	0.0141022
MAPK13	2622.14	-0.243046	0.0718535	-3.38252	0.000718245	0.0141345
FERMT2	465.096	0.583666	0.172578	3.38204	0.000719486	0.0141437
CLGN	28.6597	-1.08175	0.31988	-3.38174	0.000720281	0.014144
ATP2C2	1743.79	-0.352005	0.104146	-3.37991	0.000725083	0.0142094
C10orf125	294.616	-0.585219	0.173148	-3.37988	0.000725168	0.0142094
ATF7	1055.19	0.190403	0.0563544	3.37868	0.000728354	0.0142412
GPR176	56.8036	0.57541	0.170292	3.37896	0.000727609	0.0142412
NDUFB11	2109.07	-0.295919	0.0876039	-3.37792	0.000730356	0.014265
CA14	4.80955	0.595516	0.176335	3.37718	0.000732324	0.0142827
UQCRQ	2840.23	-0.364738	0.108007	-3.37699	0.000732826	0.0142827
HIST2H2BA	3.415	0.576938	0.170911	3.37566	0.000736393	0.0143215
PIGQ	779.177	-0.280721	0.0831569	-3.37579	0.00073603	0.0143215
GSTP1	10387.3	-0.359868	0.106621	-3.37522	0.000737579	0.0143293
C1orf152	6.02178	0.481475	0.142749	3.37287	0.000743881	0.0144364
FAU	8136.9	-0.258416	0.0766738	-3.37033	0.000750792	0.0145395
SYCE1	1.05085	1.13994	0.338206	3.37056	0.000750168	0.0145395
PRRT4	4.5063	0.968957	0.287566	3.36951	0.000753018	0.0145671
MITF	138.61	0.590271	0.175341	3.36642	0.000761516	0.0147159
FOXA3	844.34	-0.44665	0.132711	-3.36557	0.000763845	0.0147453
MRPL20	1407.5	-0.261955	0.0778436	-3.36514	0.000765052	0.014753
FAM63B	97.5565	0.420965	0.125108	3.36482	0.00076594	0.0147545
EME1	99.9129	-0.423399	0.125885	-3.36337	0.000769973	0.0147697
HHIPL1	40.8552	0.58867	0.174987	3.36408	0.000768005	0.0147697
NOL7	977.172	-0.176686	0.0525279	-3.36365	0.000769182	0.0147697
SVOP	2.12681	1.02739	0.305421	3.36385	0.000768628	0.0147697
C6orf130	514.194	-0.237702	0.0707121	-3.36154	0.000775089	0.0148093
CD300A	133.775	0.54256	0.161375	3.3621	0.000773508	0.0148093
GLRB	19.7376	0.726511	0.216129	3.36147	0.000775287	0.0148093
GRIK5	15.9794	0.857909	0.255179	3.36199	0.000773815	0.0148093
FCGR1B	43.9876	0.646652	0.192451	3.36008	0.000779203	0.0148685
TXNL4A	747.908	-0.284731	0.0847525	-3.35956	0.00078066	0.0148807
HRASLS5	11.2303	0.959434	0.285651	3.35877	0.000782915	0.0149081
CD300LB	11.4275	0.615315	0.18323	3.35817	0.000784611	0.0149092
FLNC	1129.75	0.757975	0.225705	3.35825	0.000784368	0.0149092
BSN	18.0056	0.590923	0.176019	3.35716	0.000787486	0.0149483
IRAK3	123.303	0.559092	0.166581	3.35627	0.000790006	0.0149709
PDGFC	271.045	0.578339	0.172322	3.35616	0.000790319	0.0149709
CA3	22.1928	0.622384	0.185538	3.35449	0.000795126	0.0150438
DLX5	9.886	1.03845	0.309593	3.35425	0.000795818	0.0150438
CYP19A1	6.27465	0.692654	0.206525	3.35386	0.000796938	0.0150493
ADAT3	106.153	-0.408463	0.121812	-3.35321	0.000798795	0.0150532
CA13	266.254	0.434405	0.129546	3.3533	0.00079855	0.0150532
KIF25	8.01702	-1.19245	0.355646	-3.35292	0.000799635	0.0150535
MEGF6	482.564	0.571715	0.170645	3.35031	0.000807202	0.0151564
NDUFS8	1466.05	-0.312435	0.0932558	-3.3503	0.000807241	0.0151564
SVOPL	5.10757	1.55548	0.464299	3.35018	0.000807596	0.0151564
FKBP14	141.873	0.297675	0.0888853	3.34898	0.000811087	0.0151906
S1PR3	282.088	0.516028	0.154078	3.34914	0.000810625	0.0151906
C4orf43	437.891	-0.192592	0.0575211	-3.34819	0.000813409	0.0152184
ANKRD36BP1	72.3537	0.353606	0.105677	3.34609	0.000819589	0.0152607
ARHGAP21	1595.6	0.19208	0.0573868	3.34711	0.000816584	0.0152607
DPP3	1863.39	-0.180785	0.05403	-3.346	0.000819854	0.0152607
L1CAM	231.557	0.958069	0.286267	3.34677	0.000817588	0.0152607
NKAIN3_1	4.35476	1.15861	0.346248	3.3462	0.000819287	0.0152607
ANKRD1	1.77311	1.12303	0.33619	3.34047	0.000836356	0.015473
EEF1D	10351.4	-0.325605	0.0974653	-3.34072	0.0008356	0.015473
HAPLN3	322.706	0.573853	0.171774	3.34075	0.000835521	0.015473
LEP	3.06159	1.50986	0.451869	3.34136	0.000833686	0.015473
RPUSD1	790.099	-0.265019	0.0793276	-3.34082	0.000835318	0.015473
WDR54	168.265	-0.422017	0.126305	-3.34126	0.000833979	0.015473
FCGR1C	15.6763	0.672646	0.201481	3.3385	0.000842326	0.0155435
PGR	21.527	0.722618	0.216446	3.33857	0.000842115	0.0155435
PSPH	516.681	-0.33898	0.101541	-3.33837	0.000842725	0.0155435
BMP6	44.002	0.477693	0.143115	3.33783	0.000844358	0.0155579
C17orf61	494.565	-0.378414	0.113431	-3.33608	0.000849673	0.0156316
OSCAR	69.8677	0.564203	0.169128	3.33595	0.000850075	0.0156316
BHMT2	14.0649	0.821447	0.24628	3.33542	0.000851692	0.0156328
CDK2AP2	1387.48	-0.274805	0.082391	-3.33537	0.000851855	0.0156328
CXCL2	386.85	-0.656596	0.196884	-3.33493	0.000853201	0.0156417
NOC4L	665.328	-0.282747	0.0848032	-3.33415	0.000855612	0.0156702
MRPL21	699.261	-0.254032	0.0762279	-3.33253	0.000860606	0.015699
SRPK1	3541.34	-0.253055	0.0759174	-3.33329	0.000858258	0.015699
SSSCA1	371.639	-0.220216	0.06607	-3.33306	0.00085895	0.015699
ZFP92	1.10637	1.01039	0.303192	3.33252	0.000860634	0.015699
PER3	210.594	0.499508	0.149917	3.33191	0.000862523	0.0157178
WHAMML1	11.8517	0.528599	0.158776	3.32921	0.000870914	0.0158548
EFHA2	10.9175	0.619629	0.186138	3.32886	0.000872027	0.0158592
CDH11	1135.15	0.584953	0.175782	3.32772	0.000875604	0.0159084
ITIH2	1.32866	1.62021	0.486947	3.32729	0.000876953	0.0159171
DLG2	12.0786	0.824705	0.248091	3.3242	0.000886726	0.0160465
FBXO28	918.342	0.170078	0.051161	3.32438	0.000886163	0.0160465
MMP14	6916.59	0.444967	0.133835	3.32473	0.00088503	0.0160465
CELF4	3.23823	0.885515	0.266416	3.32381	0.00088798	0.0160532
DOK5	21.7846	0.688356	0.207141	3.32314	0.000890118	0.0160626
THAP7	331.159	-0.266154	0.0800922	-3.32309	0.000890261	0.0160626
CPSF4	639.751	-0.245216	0.0738209	-3.32177	0.000894493	0.0160899
GLI2	95.2694	0.589343	0.17746	3.32099	0.000896991	0.0160899
NHSL2	12.7158	0.700889	0.21104	3.32112	0.000896569	0.0160899
SLC18A1	42.7527	-1.28095	0.385697	-3.32113	0.000896536	0.0160899
SSTR2	9.14396	0.590671	0.177842	3.32133	0.000895884	0.0160899
TM4SF19	16.621	0.82723	0.249093	3.32096	0.00089707	0.0160899
CSPG4	540.284	0.519135	0.156373	3.31985	0.000900662	0.0161384
TIMM13	1726.45	-0.249236	0.0750808	-3.31957	0.000901551	0.0161385
APEH	3085.44	-0.232056	0.0699331	-3.31826	0.000905814	0.0161989
HS3ST5	4.41037	1.26888	0.382451	3.31775	0.00090747	0.0162126
AKAP12	730.703	0.752773	0.227002	3.31616	0.000912651	0.0162573
C3orf57	30.2597	1.24254	0.374689	3.31618	0.000912567	0.0162573
TIMP3	4763.12	0.559436	0.168691	3.31633	0.000912085	0.0162573
SRGAP2	404.307	0.330542	0.0996908	3.31567	0.000914236	0.0162697
ACOT8	728.755	-0.366299	0.11049	-3.31524	0.000915651	0.0162713
AOC3	668.98	0.688254	0.207629	3.31482	0.000917008	0.0162713
RBMS3	8.22964	0.639669	0.192969	3.31488	0.000916814	0.0162713
VPS4A	2118.21	-0.161007	0.048579	-3.31434	0.000918599	0.0162837
APRT	2714.33	-0.319908	0.0965571	-3.31315	0.00092253	0.0163317
NCCRP1	10.76	1.05462	0.318338	3.31289	0.000923362	0.0163317
SEMA7A	253.053	0.593503	0.17916	3.3127	0.000923998	0.0163317
FCGR2C	32.0895	0.710082	0.214389	3.31212	0.000925931	0.0163354
HRNR	3.78384	0.890354	0.268819	3.3121	0.000925999	0.0163354
CDR2	976.886	-0.223161	0.0673898	-3.31149	0.000928003	0.0163393
EIF2B4	791.013	-0.147762	0.0446211	-3.31149	0.000928014	0.0163393
NLRP3	44.8161	0.528863	0.159724	3.3111	0.000929299	0.0163462
ALDH4A1	887.106	-0.435127	0.131527	-3.30826	0.000938772	0.016481
NUDT10	8.66416	0.759612	0.229605	3.30834	0.000938517	0.016481
APOE	2229.21	0.753374	0.227822	3.30686	0.000943491	0.0165323
CDR1	1.03059	1.0315	0.311928	3.30684	0.000943535	0.0165323
DNAJB4	181.034	0.371593	0.112382	3.30652	0.00094462	0.0165323
ILKAP	570.674	-0.215634	0.0652188	-3.30631	0.000945322	0.0165323
SFRP4	1166.06	0.909674	0.275162	3.30595	0.000946544	0.0165377
ADAM23	22.1872	0.83745	0.253387	3.30503	0.000949678	0.0165608
SLC25A48	7.27506	-0.863239	0.261171	-3.30527	0.000948852	0.0165608
EREG	1265.11	-0.868151	0.262722	-3.30445	0.000951644	0.0165792
ADAMTS10	46.9589	0.562381	0.170235	3.30355	0.000954694	0.0165953
GP5	3.2687	0.720909	0.218245	3.30321	0.000955836	0.0165953
HPCAL4	1.95505	0.853318	0.258422	3.30204	0.000959853	0.0165953
HTRA1	1327.14	0.515985	0.156257	3.30216	0.000959417	0.0165953
HTRA4	6.04726	0.805392	0.243851	3.30281	0.000957212	0.0165953
PRRX1	401.42	0.648753	0.196424	3.30282	0.000957183	0.0165953
TAF10	938.967	-0.239265	0.0724554	-3.30223	0.00095918	0.0165953
USP32	716.492	0.186322	0.0564092	3.30304	0.000956418	0.0165953
ERC2	3.85464	0.711571	0.215587	3.30062	0.000964726	0.0166637
LAMA4	1386.05	0.414734	0.125685	3.29978	0.000967604	0.0166696
PRMT1	3247.26	-0.244476	0.0740783	-3.30024	0.000966031	0.0166696
2004-09-01	89.2476	0.431191	0.130675	3.29972	0.000967814	0.0166696
FAP	408.885	0.697552	0.211682	3.29528	0.000983238	0.0168874
LRRTM1	13.3113	1.26048	0.382497	3.29539	0.000982837	0.0168874
MIF	6685.95	-0.367286	0.111448	-3.29558	0.000982205	0.0168874
LINC02085	1.02546	1.19838	0.363742	3.29458	0.000985679	0.0169134
CD300C	22.9004	0.560003	0.17	3.29413	0.000987282	0.016925
C11orf10	1484.82	-0.233606	0.0709594	-3.29211	0.000994387	0.0169639
KATNB1	641.085	-0.191831	0.0582531	-3.29307	0.000991013	0.0169639
MIR100HG	83.7015	0.671504	0.204001	3.29167	0.000995937	0.0169639
LSM2	911.115	-0.275208	0.0836165	-3.29131	0.000997231	0.0169639
NTM	207.689	0.700816	0.212942	3.29111	0.000997929	0.0169639
PCDHAC2	23.4916	0.914099	0.277718	3.29146	0.000996677	0.0169639
RORA	128.463	0.484256	0.147115	3.29167	0.000995943	0.0169639
SDHAF2	607.105	-0.188927	0.0573735	-3.29293	0.000991495	0.0169639
SF3B5	1855.05	-0.236815	0.0719254	-3.2925	0.000992993	0.0169639
ITGA3	3049.79	0.419582	0.127546	3.28965	0.00100311	0.0170361
TTYH2	73.536	0.481134	0.146297	3.28875	0.00100632	0.0170747
HSPG2	7265.83	0.392108	0.119293	3.28693	0.00101284	0.0171693
JAM3	307.977	0.429269	0.130683	3.2848	0.00102054	0.0172838
RAB42	14.6353	0.538262	0.16389	3.28429	0.0010224	0.0172992
HIST2H2BE	224.04	0.46821	0.142626	3.28278	0.0010279	0.0173761
ASNS	1254.72	-0.3688	0.112417	-3.28063	0.00103575	0.0174926
C1QTNF6	415.485	0.396465	0.120938	3.27826	0.00104451	0.0176087
LMX1B	3.92018	1.37931	0.420747	3.27824	0.00104456	0.0176087
PKP1	297.844	0.830642	0.253431	3.27758	0.00104699	0.0176334
DHRS13	207.793	-0.347779	0.106139	-3.27663	0.00105055	0.0176444
LENG1	177.715	-0.207481	0.0633183	-3.27679	0.00104995	0.0176444
RAB12	368.232	0.26378	0.0804923	3.27708	0.00104886	0.0176444
WDR18	971.951	-0.29378	0.0897365	-3.27381	0.00106107	0.0178048
CINP	440.144	-0.286177	0.0874528	-3.27235	0.00106656	0.0178638
DDX28	426.233	-0.220839	0.0674826	-3.27253	0.00106591	0.0178638
EFEMP2	566.449	0.469368	0.143458	3.27181	0.00106863	0.0178718
MAP3K12	70.3283	0.450205	0.137605	3.27171	0.001069	0.0178718
ZNF777	521.329	-0.155768	0.0476189	-3.27114	0.00107116	0.0178916
SOX11	20.1928	0.628828	0.192272	3.27052	0.00107351	0.0179144
WHAMML2	5.81983	0.65056	0.198947	3.27001	0.00107543	0.0179301
ZDHHC15	7.42136	0.671413	0.205355	3.26952	0.00107728	0.0179446
SUN1	2581.74	0.203406	0.0622371	3.26824	0.00108218	0.0180097
FAM83F	362.119	-0.346391	0.106045	-3.26645	0.00108905	0.018095
PKNOX2	9.45218	0.715794	0.219139	3.26639	0.00108929	0.018095
ADAM19	865.932	0.477849	0.146329	3.26557	0.00109244	0.0181307
CDKN2AIPNL	412.665	-0.257802	0.0789552	-3.26516	0.001094	0.018131
GPATCH3	269.681	-0.254087	0.0778202	-3.26505	0.00109445	0.018131
UBTD1	161.794	0.353508	0.108279	3.26479	0.00109544	0.018131
KCNIP2	20.3446	0.568502	0.174147	3.26449	0.00109662	0.018134
NTN5	3.26348	0.737606	0.225993	3.26384	0.00109913	0.0181591
SSH1	965.855	0.223633	0.0685349	3.26305	0.0011022	0.0181932
FIBP	1077.79	-0.177354	0.054361	-3.26253	0.00110421	0.01821
KARS	4433.66	-0.148186	0.0454305	-3.26181	0.00110705	0.0182403
HLA-DPA1	2922.04	0.660916	0.202689	3.26074	0.00111123	0.0182926
ELOVL4	13.014	0.543367	0.166658	3.26036	0.00111269	0.0183002
CACNA1C	343.071	0.56045	0.172036	3.25776	0.00112296	0.0184524
CTHRC1	774.133	0.659088	0.202432	3.25586	0.00113051	0.0184914
DGKA	555.473	0.439492	0.134995	3.25563	0.00113142	0.0184914
HMGB2	3716.45	-0.278514	0.0855301	-3.25633	0.00112862	0.0184914
MAP7D3	130.253	0.556673	0.170966	3.25605	0.00112975	0.0184914
NAP1L4	2652.57	-0.143525	0.0440852	-3.25564	0.00113137	0.0184914
NGFR	71.9559	0.841202	0.258339	3.2562	0.00112915	0.0184914
BATF3	25.4465	0.496715	0.152732	3.25221	0.00114512	0.0186818
SERPINF1	1238.99	0.537099	0.165138	3.25242	0.00114425	0.0186818
LINC01101	4.46074	-0.88616	0.272575	-3.25107	0.00114973	0.0187234
ONECUT3	5.72388	2.07311	0.637639	3.25123	0.00114908	0.0187234
MAPRE3	337.605	0.390247	0.12006	3.25042	0.00115234	0.0187492
ZNF622	869.159	-0.215925	0.0664848	-3.24774	0.00116326	0.01891
NDUFS5	2773.09	-0.326349	0.100509	-3.24695	0.0011665	0.0189457
COL6A1	5756.15	0.50721	0.15627	3.24574	0.00117147	0.0189757
RHCG	48.724	0.925066	0.284996	3.24589	0.00117085	0.0189757
SETMAR	246.236	-0.233641	0.0719732	-3.24622	0.00116947	0.0189757
RPS19BP1	1206.85	-0.275284	0.0848479	-3.24445	0.00117679	0.0190451
ANO1	992.322	0.659141	0.203414	3.2404	0.00119364	0.0192153
C2orf29	1733.69	-0.141488	0.0436518	-3.24129	0.0011899	0.0192153
FAT2	7.27465	0.557371	0.172002	3.2405	0.00119321	0.0192153
KCNS2	0.788132	1.17249	0.361794	3.24077	0.00119209	0.0192153
L1TD1	729.658	-1.25611	0.387602	-3.24072	0.0011923	0.0192153
PLXNA4	80.7835	0.724292	0.223491	3.24081	0.00119192	0.0192153
HMCN1	186.445	0.701521	0.216572	3.23921	0.00119863	0.0192277
PLAC9	16.4897	0.746128	0.230311	3.23966	0.00119674	0.0192277
TACC3	1446.23	-0.32471	0.10024	-3.23931	0.00119817	0.0192277
TK1	1669.93	-0.366505	0.113131	-3.23966	0.00119671	0.0192277
GFPT2	149.672	0.754564	0.233013	3.23829	0.00120249	0.0192726
NCBP2AS2	424.268	-0.262355	0.0810477	-3.23705	0.00120773	0.01931
MXRA8	978.588	0.530101	0.16374	3.23745	0.00120604	0.01931
PES1	2270.57	-0.225363	0.0696214	-3.23698	0.001208	0.01931
NDUFB2	1871.8	-0.271159	0.0837846	-3.23639	0.00121053	0.0193335
CRISPLD2	903.608	0.529698	0.163707	3.23565	0.00121365	0.0193663
CMC1	286.425	-0.246441	0.0761893	-3.23459	0.00121819	0.0194217
DIRAS2	2.56646	1.0305	0.318771	3.23274	0.00122607	0.0195303
PICK1	495.442	-0.233492	0.0722421	-3.23208	0.00122894	0.0195589
FAM26E	77.4307	0.574487	0.177778	3.23148	0.00123151	0.019572
PIK3AP1	589.779	0.510069	0.15786	3.23114	0.00123298	0.019572
SULF1	4877.27	0.660327	0.204354	3.23129	0.00123234	0.019572
RABGAP1	1164.48	0.218285	0.0675659	3.23069	0.0012349	0.0195854
QKI	510.236	0.465133	0.144061	3.22873	0.00124342	0.0197033
FRMD4A	256.828	0.33864	0.104905	3.22807	0.0012463	0.0197091
GRWD1	1021.9	-0.211622	0.0655603	-3.2279	0.00124703	0.0197091
SPSB1	651.451	0.298261	0.0923924	3.2282	0.00124571	0.0197091
DGKI	3.49081	0.699945	0.216933	3.22655	0.00125294	0.0197091
GRP	33.4954	0.834352	0.25855	3.22704	0.0012508	0.0197091
GTF2A1L	2.83413	1.02205	0.316741	3.22678	0.0012519	0.0197091
HLA-DRB6	207.057	0.656837	0.203584	3.22638	0.00125369	0.0197091
LGR6	650.735	0.740356	0.229485	3.22617	0.0012546	0.0197091
LOXL2	1312.14	0.439244	0.136148	3.22623	0.00125431	0.0197091
TANC2	248.161	0.553161	0.171401	3.22729	0.00124969	0.0197091
LEMD1	49.7994	0.920309	0.285291	3.22586	0.00125596	0.0197136
FAM65A	964.596	0.261523	0.081078	3.22557	0.00125721	0.0197161
SLC26A9	17.167	1.28446	0.398353	3.22443	0.00126222	0.0197777
BNIPL	7.38606	0.621726	0.192876	3.22346	0.00126653	0.0198282
TRIM28	7749.87	-0.19644	0.0609524	-3.22285	0.00126922	0.0198532
ACY1	1580.53	-0.318494	0.0988336	-3.22252	0.00127066	0.0198587
CHST1	54.743	0.493214	0.153076	3.22202	0.00127292	0.0198665
COL4A2	8506.25	0.404997	0.12571	3.22168	0.00127443	0.0198665
LMOD1	645.312	0.779543	0.241963	3.22174	0.00127416	0.0198665
PALM	135.883	0.601737	0.186847	3.22049	0.00127973	0.0199321
C10orf105	3.26358	0.667658	0.207345	3.22003	0.00128177	0.0199468
FOXH1	24.6336	0.717171	0.222837	3.21836	0.00128927	0.0200463
CD300LG	2.14738	1.47301	0.457985	3.21628	0.00129862	0.0201232
MANCR	8.87544	0.875833	0.272291	3.21653	0.00129752	0.0201232
MDFIC	292.932	0.507662	0.157841	3.21628	0.00129863	0.0201232
MRPL36	477.02	-0.24829	0.077185	-3.21682	0.00129622	0.0201232
ATP13A4	13.6459	0.919338	0.285884	3.21577	0.00130096	0.0201422
PTBP1	7763.03	-0.137985	0.0429264	-3.21445	0.00130696	0.0202038
ZFPL1	709.747	-0.198771	0.0618375	-3.2144	0.00130716	0.0202038
EBF1	56.3735	0.514183	0.159975	3.21414	0.00130835	0.0202051
GPR124	776.733	0.433006	0.134738	3.21368	0.00131045	0.0202204
AGAP5	30.7207	0.34432	0.107157	3.21323	0.00131249	0.0202348
TLL1	13.9591	0.846244	0.26345	3.21216	0.00131741	0.0202934
TAF7L	2.51579	0.81314	0.253201	3.21145	0.00132068	0.0203267
GMNN	591.862	-0.31548	0.0983083	-3.20908	0.00133158	0.0204347
POPDC2	44.3475	0.642045	0.200051	3.2094	0.00133011	0.0204347
SFRS2B	1202.18	-0.151812	0.0473016	-3.20944	0.00132994	0.0204347
TFAP4	596.804	-0.226483	0.0705783	-3.20896	0.00133218	0.0204347
TRIM71	0.737501	-1.89714	0.591248	-3.2087	0.00133335	0.0204354
CBLC	1127.33	-0.316826	0.0987939	-3.20694	0.00134157	0.0205268
MRPS17	443.024	-0.282639	0.0881305	-3.20705	0.00134104	0.0205268
CYP4Z1	0.904315	-1.47666	0.460516	-3.20653	0.00134344	0.0205382
BCL2L12	490.251	-0.252889	0.07891	-3.20478	0.00135164	0.0205429
C19orf73	28.2755	-0.353918	0.110419	-3.20523	0.00134952	0.0205429
CDCA5	1001.94	-0.305669	0.0953573	-3.20551	0.00134824	0.0205429
CLDN18	125.349	1.69087	0.527579	3.20497	0.00135078	0.0205429
CUBN	10.1542	0.412553	0.128697	3.20562	0.00134773	0.0205429
DLC1	369.32	0.435204	0.135749	3.20594	0.00134622	0.0205429
FCRLB	15.0692	0.538996	0.168155	3.20536	0.00134894	0.0205429
DHRS4L2	393.482	-0.345498	0.107821	-3.20436	0.00135362	0.0205533
IGSF21	12.2307	0.688858	0.214989	3.20416	0.00135458	0.0205533
LAYN	88.3433	0.540161	0.168633	3.20317	0.00135925	0.0206025
NOTCH2	1739.98	0.305895	0.0955029	3.20299	0.00136008	0.0206025
SPG20	201.593	0.534074	0.166788	3.20211	0.00136425	0.0206402
ZNF418	9.53828	0.640073	0.199899	3.20199	0.00136484	0.0206402
AMOTL1	364.96	0.586403	0.183184	3.20117	0.0013687	0.0206814
PTGIR	32.8174	0.488346	0.152635	3.19943	0.00137701	0.0207897
ABCA9	14.3579	0.843798	0.263819	3.1984	0.00138192	0.0208265
PYCR1	2997.66	-0.229412	0.0717424	-3.19773	0.00138516	0.0208265
RNASEH2A	836.487	-0.281942	0.0881494	-3.19845	0.00138169	0.0208265
SLC45A1	18.212	0.476125	0.148888	3.19787	0.00138445	0.0208265
SYT15	22.2385	0.477849	0.149427	3.19789	0.00138438	0.0208265
NT5C2	1605.62	0.173578	0.0542875	3.19739	0.0013868	0.020834
ATF4	6618.86	-0.195141	0.0610415	-3.19687	0.00138929	0.0208378
SYDE1	229.505	0.427896	0.133849	3.19686	0.00138934	0.0208378
PLAU	1514.97	0.520116	0.16273	3.19619	0.00139257	0.0208628
PTGS2	314.929	0.841886	0.263416	3.19604	0.0013933	0.0208628
AXL	544.886	0.522167	0.163447	3.19471	0.0013997	0.0209282
CLIC2	120.08	0.504799	0.158014	3.19465	0.00140002	0.0209282
PTPMT1	747.752	-0.192973	0.0604095	-3.19442	0.00140111	0.0209282
LOC653786	3.43528	0.683563	0.214007	3.19411	0.00140262	0.0209336
DCTPP1	1885.5	-0.271185	0.0849165	-3.19355	0.00140535	0.0209572
BDNF	18.1457	0.575016	0.180077	3.19316	0.00140725	0.0209684
ZNF438	169.801	0.207248	0.0649139	3.19267	0.00140965	0.020987
ADAMTS15	46.0469	0.86771	0.271965	3.19052	0.00142017	0.0210989
CPZ	270.981	0.566412	0.177535	3.19042	0.00142064	0.0210989
LONRF2	17.7835	1.15975	0.363477	3.19072	0.0014192	0.0210989
FEN1	1203.55	-0.263289	0.0825506	-3.18943	0.00142555	0.0211373
FSTL1	3954.52	0.461007	0.144539	3.18949	0.00142523	0.0211373
GPC1-AS1	2.73806	0.989549	0.310408	3.1879	0.00143312	0.0212322
CHI3L1	650.096	0.716499	0.224792	3.18739	0.00143562	0.0212348
ST6GALNAC5	57.3093	0.668002	0.209566	3.18755	0.00143483	0.0212348
CFH	624.576	0.581911	0.182581	3.18714	0.00143687	0.0212361
EFNB3	26.5576	0.547076	0.171696	3.18631	0.00144101	0.0212668
JPH2	120.233	0.749873	0.235362	3.18604	0.00144237	0.0212668
LINC02893	9.71948	1.18623	0.372362	3.18568	0.00144415	0.0212668
TTBK2	46.1388	0.3888	0.122034	3.186	0.00144256	0.0212668
ZCCHC9	440.855	-0.215643	0.0676941	-3.18555	0.00144479	0.0212668
EFEMP1	695.436	0.675063	0.211947	3.18505	0.00144727	0.0212768
HSPA7	35.2968	0.584284	0.183451	3.18495	0.0014478	0.0212768
ACOX3	386.327	-0.198622	0.062377	-3.18422	0.00145143	0.021313
CPEB4	451.82	0.295969	0.0929654	3.18365	0.00145431	0.0213302
KIAA2022	5.07219	0.95119	0.298785	3.18352	0.00145495	0.0213302
CISD3	1548.22	-0.291976	0.091725	-3.18317	0.00145671	0.0213389
BAD	694.634	-0.258512	0.0812303	-3.18246	0.00146032	0.0213746
RDM1	28.073	-0.530704	0.166795	-3.18177	0.0014638	0.0214084
ELAVL1	1960.73	-0.119216	0.037481	-3.18069	0.00146925	0.0214709
RSPO3	68.549	0.767815	0.241451	3.18	0.00147276	0.021505
IGFBP7	4778.41	0.415943	0.130836	3.17912	0.00147725	0.0215532
HOXC9	8.44197	0.949688	0.298749	3.17888	0.00147844	0.0215532
PEG3	27.811	0.637508	0.200593	3.17812	0.00148234	0.0215929
GDI1	2334.45	0.177488	0.0558667	3.177	0.00148806	0.0216589
WIPF3	9.35602	0.921973	0.290296	3.17598	0.00149333	0.0217182
DRAIC	34.8925	-0.909891	0.286583	-3.17497	0.00149852	0.0217426
SFRS12IP1	590.995	-0.216878	0.0683048	-3.17514	0.00149763	0.0217426
TLCD1	287.712	-0.386641	0.121778	-3.17496	0.00149859	0.0217426
C14orf156	750.466	-0.295623	0.093147	-3.17373	0.00150494	0.0217574
GPX2	14369.1	-0.416281	0.131161	-3.17383	0.00150442	0.0217574
GZMB	232.225	-0.730037	0.230034	-3.17361	0.00150557	0.0217574
HS3ST3A1	28.2658	0.552265	0.174009	3.17378	0.00150467	0.0217574
NTRK2	213.232	0.99756	0.314289	3.17402	0.00150342	0.0217574
CARS	1237.68	-0.161197	0.0508036	-3.17294	0.00150906	0.0217794
CDKN2B	355.756	0.558116	0.175903	3.17285	0.00150949	0.0217794
KCNQ5	4.73355	0.913718	0.288061	3.17196	0.00151414	0.021812
SDPR	172.456	0.615234	0.193956	3.17203	0.0015138	0.021812
C6	6.75501	1.04062	0.328134	3.17133	0.00151742	0.0218357
SPIRE1	299.924	0.480492	0.151518	3.17119	0.00151818	0.0218357
NECAB1	19.5063	0.655909	0.206905	3.1701	0.00152388	0.0218831
TNFSF4	110.43	0.585057	0.184549	3.17019	0.00152337	0.0218831
NUDT14	642.646	-0.289586	0.0913578	-3.1698	0.00152545	0.0218883
CNTN4	42.3351	0.586665	0.185111	3.16926	0.00152826	0.0219115
DDR2	123.411	0.736636	0.232454	3.16895	0.00152989	0.0219176
FXC1	1049.5	-0.173353	0.0547167	-3.16819	0.00153393	0.021941
SAMD11	56.1772	0.566105	0.178675	3.16835	0.00153305	0.021941
ZDHHC4	1019.51	-0.214101	0.0675944	-3.16743	0.00153792	0.0219808
NMRAL1	845.862	-0.279947	0.0883963	-3.16696	0.00154042	0.0219993
NSMCE4A	734.218	-0.202466	0.0639412	-3.16644	0.00154318	0.0220214
SLC23A2	423.788	0.309825	0.0978841	3.16522	0.00154965	0.0220965
ITGA7	252.918	0.545142	0.172245	3.16492	0.00155124	0.0221018
ADAMTS12	191.628	0.728992	0.230405	3.16395	0.00155641	0.0221409
S1PR1	238.979	0.451113	0.142576	3.16402	0.00155605	0.0221409
S100A4	1559.48	0.57387	0.181406	3.16346	0.00155906	0.0221613
EI24	3138.74	-0.178433	0.0564244	-3.16233	0.00156513	0.0222274
LMCD1	374.398	0.423612	0.133974	3.16191	0.00156737	0.0222274
SVIL	1628.19	0.346471	0.109571	3.16206	0.00156655	0.0222274
H19	4845.47	-0.963285	0.304723	-3.16118	0.00157131	0.0222375
IL10	7.33002	0.76406	0.241707	3.1611	0.00157174	0.0222375
TTC16	5.02679	0.641702	0.202981	3.1614	0.00157015	0.0222375
C1orf114	1.80857	0.722165	0.22857	3.15949	0.00158047	0.0223437
FAM238B	1.04576	1.87014	0.592021	3.1589	0.00158364	0.0223598
SOHLH2	1.89424	1.61678	0.511828	3.15882	0.00158407	0.0223598
IKZF2	82.361	0.446956	0.141544	3.15771	0.00159012	0.0224269
PEX11G	72.0254	-0.351773	0.111417	-3.15727	0.00159251	0.0224269
QTRT1	998.44	-0.306989	0.0972262	-3.15747	0.00159145	0.0224269
EYA2	58.5648	0.89407	0.283212	3.15689	0.00159463	0.0224393
TMEM41A	904.244	-0.194767	0.0617086	-3.15624	0.00159819	0.022472
DNTTIP2	1270.11	-0.145315	0.0460514	-3.1555	0.00160221	0.0225112
PI4K2B	1024.55	-0.193685	0.0613868	-3.15516	0.00160411	0.0225206
NOB1	2144.86	-0.183833	0.0582835	-3.15412	0.00160985	0.0225838
CHAD	13.9587	0.634195	0.201137	3.15305	0.00161573	0.0226414
CLIP3	209.744	0.491301	0.155824	3.15292	0.00161644	0.0226414
DEGS1	823.168	0.284183	0.0901662	3.15177	0.00162285	0.0227137
ZNF534	4.90021	-0.42654	0.135344	-3.15151	0.00162426	0.022716
HIVEP3	107.329	0.461591	0.146526	3.15023	0.00163143	0.0227639
OSTalpha	46.7479	0.783145	0.248576	3.15053	0.00162976	0.0227639
ZNF385D	5.03194	0.900583	0.285865	3.15038	0.00163058	0.0227639
PIP4K2A	460.157	0.255731	0.0812273	3.14833	0.00164205	0.0228944
COL12A1	5103.78	0.549618	0.174611	3.14768	0.00164573	0.0229145
ENPEP	109.665	0.450388	0.143088	3.14763	0.001646	0.0229145
LILRA6	48.2254	0.647353	0.205745	3.14639	0.00165301	0.0229945
EHMT2	1848.34	-0.193494	0.0615163	-3.14541	0.00165855	0.023054
TLN1	6479.12	0.246529	0.078397	3.14463	0.001663	0.0230982
TUB	34.5853	0.635767	0.202201	3.14423	0.00166523	0.0231116
GPR156	0.889084	0.910071	0.289608	3.14242	0.00167559	0.0232204
TMEM163	23.1737	0.6113	0.194532	3.14241	0.00167562	0.0232204
MSR1	340.381	0.719727	0.229067	3.142	0.00167798	0.0232355
PODNL1	120.825	0.491556	0.156521	3.14051	0.00168653	0.0233361
FOXC1	146.429	0.649852	0.20701	3.13924	0.00169389	0.0234202
YARS	2651.59	-0.21376	0.0681019	-3.13882	0.00169629	0.0234355
GRPEL1	1052.58	-0.211188	0.0672994	-3.13804	0.00170084	0.0234725
KLF12	199.613	0.501822	0.159922	3.13792	0.00170154	0.0234725
MEIS3	91.4791	0.509635	0.162444	3.13729	0.00170516	0.0235046
EBF3	17.7023	0.626295	0.199654	3.1369	0.00170744	0.0235082
NBPF16	43.84	0.60564	0.193076	3.13681	0.001708	0.0235082
CCBP2	18.142	0.569012	0.181446	3.13599	0.00171276	0.0235503
KIAA1644	48.3634	0.701854	0.223817	3.13584	0.00171364	0.0235503
ANGPTL2	1057.43	0.551385	0.175933	3.13406	0.00172403	0.0235686
ARHGAP31	341.235	0.420906	0.13425	3.13523	0.0017172	0.0235686
FKBP2	1036.59	-0.272189	0.0868484	-3.13407	0.00172402	0.0235686
GADD45B	448.444	0.366705	0.117005	3.13411	0.00172378	0.0235686
KIF22	1593.84	-0.262585	0.083766	-3.13474	0.00172007	0.0235686
RASSF7	1398.6	-0.304522	0.0971352	-3.13503	0.00171834	0.0235686
SUSD5	20.1478	0.700749	0.223563	3.13446	0.00172168	0.0235686
CASC1	1.77816	0.796102	0.254044	3.13371	0.0017261	0.0235793
IMP4	1065.87	-0.208212	0.0664501	-3.13336	0.00172817	0.0235898
DOK3	105.955	0.410135	0.130909	3.13298	0.00173043	0.0236031
PCDHGC5	3.88986	0.706177	0.22545	3.1323	0.00173441	0.0236396
PALM2AKAP2_1	499.179	0.423183	0.135152	3.13116	0.0017412	0.0236614
MYO16	3.72328	0.618324	0.197435	3.13178	0.00173749	0.0236614
PNMAL2	22.4962	0.577206	0.184337	3.13125	0.00174065	0.0236614
SLC5A6	2352	-0.339107	0.108293	-3.13138	0.00173986	0.0236614
CYP11A1	2.49063	0.913709	0.291846	3.13079	0.00174337	0.0236627
GNS	3005.57	0.212989	0.0680484	3.12997	0.00174826	0.0236627
LOC653653	47.5326	0.386286	0.123424	3.12973	0.00174965	0.0236627
PPIH	660.183	-0.281546	0.0899389	-3.13041	0.00174564	0.0236627
RUFY2	206.602	0.186474	0.0595731	3.13017	0.00174706	0.0236627
TIGD2	171.79	-0.191971	0.0613363	-3.12981	0.00174918	0.0236627
ZNF667	7.84579	0.576778	0.184297	3.12961	0.00175039	0.0236627
YIF1A	1594.3	-0.220656	0.0705821	-3.12624	0.00177059	0.0239181
SMIM10	46.9727	0.538304	0.172388	3.12262	0.00179249	0.0241959
FIBIN	205.679	0.574319	0.183945	3.12224	0.00179481	0.0242094
C11orf49	697.815	-0.234437	0.0751113	-3.1212	0.00180117	0.0242772
RANBP1	1645.69	-0.255297	0.0818161	-3.12037	0.00180622	0.0243272
C9orf47	2.67248	0.629111	0.201631	3.12011	0.00180785	0.0243294
PRND	12.9648	0.90556	0.290252	3.11991	0.00180905	0.0243294
NDUFB1	669.196	-0.285094	0.0913927	-3.11944	0.00181193	0.0243502
FAM43B	4.82479	0.805114	0.25814	3.11891	0.00181524	0.0243766
LIMS3	2.51083	0.678034	0.21748	3.11769	0.00182274	0.0244413
ZEB2	359.439	0.503718	0.161567	3.11771	0.00182264	0.0244413
CEBPG	2198.12	-0.18061	0.0579499	-3.11666	0.00182911	0.0245087
PHYHD1	28.1192	0.629766	0.202181	3.11486	0.0018403	0.0246406
KLK15	16.4181	-0.80275	0.257757	-3.11437	0.00184336	0.0246634
AKAP7	198.18	-0.490693	0.157626	-3.11303	0.00185179	0.0247005
CYR61	1594.14	0.563521	0.181011	3.11319	0.00185074	0.0247005
ERCC2	514.924	-0.200699	0.0644679	-3.11315	0.00185099	0.0247005
SH3BP5	395.965	0.366323	0.117689	3.11263	0.00185426	0.0247005
SHANK3	305.135	0.350278	0.112499	3.11361	0.00184814	0.0247005
SRM	1498.83	-0.271085	0.0870881	-3.11277	0.00185343	0.0247005
GNAL	42.6074	0.548198	0.176189	3.11142	0.00186187	0.0247837
UNC93A	73.2011	-0.951744	0.305932	-3.11097	0.00186475	0.0248039
NCF2	250.042	0.576798	0.185451	3.11025	0.0018693	0.0248282
RYR2	70.6874	0.758111	0.243744	3.11028	0.00186913	0.0248282
PNMA6A	13.1445	0.695333	0.223604	3.10966	0.001873	0.0248592
PDZD4	23.1026	0.674165	0.216837	3.10908	0.00187672	0.0248904
RPUSD4	705.118	-0.183958	0.0591727	-3.10884	0.00187824	0.0248925
PPL	1125.66	0.422136	0.135803	3.10846	0.00188067	0.0249066
ANKRD6	45.1086	0.487364	0.156894	3.10633	0.00189427	0.025014
ANO3	2.32395	1.26943	0.408594	3.10681	0.00189117	0.025014
IMMP1L	82.5927	-0.233084	0.075035	-3.10634	0.0018942	0.025014
MYH10	559.276	0.493005	0.158688	3.10675	0.00189157	0.025014
ASPA	3.37983	0.822505	0.264843	3.10563	0.00189877	0.0250552
F8	100.048	0.418142	0.134693	3.10441	0.0019066	0.025104
GDPD2	37.6027	0.802024	0.258337	3.10457	0.00190559	0.025104
PVR	1805.58	-0.207147	0.0667222	-3.10462	0.00190527	0.025104
CST2	25.0852	0.947844	0.305352	3.1041	0.00190856	0.0251117
C22orf34	2.89489	1.01581	0.327314	3.10349	0.00191256	0.0251324
ZEB1-AS1	55.7834	0.304405	0.0980864	3.10343	0.00191289	0.0251324
PTGER3	74.2898	0.692855	0.223298	3.10282	0.00191684	0.0251662
PRAM1	25.2499	0.611209	0.197049	3.10182	0.00192338	0.0252338
NFKBIL1	420.525	-0.19341	0.0623583	-3.10159	0.00192487	0.0252352
CCDC12	718.067	-0.236431	0.0762669	-3.10004	0.00193492	0.0253487
ZNF688	190.428	-0.263936	0.0851584	-3.09935	0.00193945	0.0253897
AP3M2	436.948	0.279156	0.0900918	3.09858	0.00194451	0.0254074
ETS1	1357.09	0.400794	0.129357	3.09836	0.00194595	0.0254074
RCN1	4087.07	-0.263846	0.0851488	-3.09865	0.00194407	0.0254074
SFPQ	5440.07	-0.124703	0.0402487	-3.0983	0.00194637	0.0254074
SHFM1	2252.42	-0.247799	0.0799933	-3.09774	0.00195001	0.0254323
ZNF90	184.383	-0.493361	0.159273	-3.09758	0.00195107	0.0254323
JAK2	338.898	0.371883	0.120084	3.09685	0.00195591	0.0254772
POLR2G	900.922	-0.21277	0.0687156	-3.09639	0.00195894	0.0254984
CYBRD1	991.608	0.524118	0.169326	3.09532	0.001966	0.025572
AKR1C1	151.545	0.608477	0.196613	3.0948	0.00196944	0.0255985
EIF3K	3970.24	-0.239663	0.0774804	-3.09321	0.00198004	0.025718
CECR7	4.18272	0.976761	0.316118	3.08986	0.00200249	0.0258805
EMG1	865.787	-0.283173	0.0916326	-3.09031	0.00199948	0.0258805
FAM86C	193.051	-0.191085	0.0618416	-3.08991	0.00200214	0.0258805
HYAL4	0.798159	1.19749	0.38753	3.09007	0.00200112	0.0258805
MS4A4A	116.729	0.635323	0.205536	3.09106	0.00199445	0.0258805
RASAL2	660.287	0.242566	0.0784823	3.0907	0.00199683	0.0258805
TMEM123	8240.32	-0.229174	0.0741484	-3.09075	0.00199654	0.0258805
BOP1	763.011	-0.386687	0.125242	-3.08751	0.00201842	0.0260678
RETNLB	153.699	-1.11762	0.362144	-3.08612	0.00202789	0.026153
TMEM19	796.549	-0.281839	0.0913226	-3.0862	0.00202735	0.026153
DNPEP	2429.98	-0.176233	0.0571183	-3.0854	0.00203276	0.0261973
KLF8	41.2691	0.494932	0.16043	3.08504	0.00203525	0.0262109
BBX	845.496	0.219441	0.0711432	3.0845	0.00203898	0.0262403
MNX1	187.183	-0.302497	0.09808	-3.08419	0.0020411	0.0262491
DKK1	40.7869	1.13833	0.369152	3.08362	0.00204499	0.0262806
H2AFZ	5194.78	-0.261161	0.0846994	-3.08339	0.00204658	0.0262825
BOC	205.982	0.637818	0.207006	3.08116	0.00206199	0.0263564
C8orf76	530.796	-0.226957	0.0736695	-3.08075	0.0020648	0.0263564
DCUN1D5	527.66	-0.229662	0.07454	-3.08106	0.00206262	0.0263564
EEF1E1	418.127	-0.228598	0.0741676	-3.08218	0.00205492	0.0263564
JMJD4	518.402	-0.21031	0.0682716	-3.08049	0.00206659	0.0263564
MGEA5	2617.81	0.161924	0.0525647	3.08047	0.00206672	0.0263564
PCDHB6	9.53802	0.690932	0.224189	3.08192	0.0020567	0.0263564
SAMD9	495.544	0.551408	0.178922	3.08183	0.00205732	0.0263564
VSIG4	209.386	0.695334	0.225724	3.08046	0.0020668	0.0263564
ZNF205	345.352	-0.230057	0.0746629	-3.08128	0.00206111	0.0263564
SLC6A15	1.90944	1.3293	0.431641	3.07964	0.00207248	0.0264103
EPB41L3	288.408	0.64511	0.209518	3.07902	0.00207682	0.0264142
SPAAR	7.80028	0.341038	0.110749	3.07936	0.00207443	0.0264142
RAET1L	16.6007	0.721093	0.234199	3.07898	0.00207713	0.0264142
C15orf59	12.0745	0.594325	0.193059	3.07846	0.00208074	0.0264417
TBCC	486.597	-0.202866	0.0659068	-3.07807	0.00208344	0.0264575
RDBP	1474.23	-0.220568	0.0716864	-3.07684	0.00209207	0.0265486
C16orf68	177.343	-0.187806	0.0610681	-3.07535	0.00210254	0.0266629
NARFL	642.553	-0.226172	0.0735594	-3.07469	0.00210724	0.026704
ZIK1	10.311	0.490498	0.159548	3.0743	0.00210998	0.0267201
LAMB3	4088.07	0.330627	0.107561	3.07386	0.0021131	0.0267248
SLC39A6	905.966	0.288993	0.0940173	3.07383	0.00211328	0.0267248
RSAD2	202.054	0.626363	0.203815	3.07319	0.00211785	0.0267639
C6orf125	1279.78	-0.323083	0.105144	-3.07276	0.0021209	0.0267817
FAM176B	125.224	0.31744	0.103314	3.07258	0.0021222	0.0267817
COPZ2	91.6124	0.505387	0.164497	3.07232	0.00212401	0.0267861
F2R	980.865	0.407763	0.132777	3.07104	0.00213313	0.0268824
ECE2	370.526	-0.270343	0.0880473	-3.07043	0.0021375	0.0269189
MSLNL	0.798203	1.42052	0.462752	3.06972	0.00214259	0.0269644
CRLF1	10.8515	0.819731	0.267058	3.06949	0.00214424	0.0269665
ADAMTS14	187.072	0.43846	0.142859	3.06918	0.00214645	0.0269741
CTNNA2	15.3306	1.11723	0.364058	3.06882	0.00214908	0.0269741
MECP2	927.695	0.180132	0.0586979	3.06879	0.00214928	0.0269741
MRPS15	1277.09	-0.267712	0.0872514	-3.06829	0.0021529	0.0269907
SNX24	91.5294	0.383343	0.124941	3.06819	0.00215357	0.0269907
ADAMTS2	374.421	0.672921	0.219388	3.06727	0.00216026	0.0270182
MRPL28	1012.09	-0.238928	0.0779011	-3.06707	0.00216169	0.0270182
NDUFAF4	469.696	-0.24893	0.081147	-3.06764	0.00215753	0.0270182
XPR1	785.385	0.201505	0.0656953	3.06726	0.00216029	0.0270182
BCO2	13.2913	0.53859	0.175639	3.06646	0.00216609	0.0270466
TRPC3	3.23833	0.552208	0.180087	3.06635	0.00216693	0.0270466
KIRREL	198.98	0.556014	0.18134	3.06614	0.00216843	0.0270468
ADCY5	49.4743	0.811329	0.264655	3.06562	0.00217222	0.0270755
MCM3	3642.57	-0.211438	0.0690262	-3.06316	0.00219013	0.0272671
STAC2	2.67767	0.879768	0.287215	3.0631	0.00219059	0.0272671
LSM4	2833.53	-0.247619	0.080864	-3.06217	0.00219737	0.0273144
ZBTB46	80.7442	0.397216	0.129717	3.06217	0.00219738	0.0273144
GCDH	513.59	-0.20341	0.0664669	-3.06032	0.002211	0.0274392
GGT5	484.876	0.501659	0.163932	3.06016	0.00221216	0.0274392
GRPEL2	531.251	-0.205551	0.0671783	-3.05979	0.00221496	0.0274392
MRPL2	852.26	-0.248557	0.0812158	-3.06045	0.00221006	0.0274392
TNC	2640.94	0.67501	0.220597	3.05992	0.00221397	0.0274392
BANF1	2687.12	-0.216543	0.0707924	-3.05885	0.00222192	0.0274685
C4orf49	3.27368	0.645001	0.210905	3.05825	0.00222636	0.0274685
CCDC61	222.258	-0.244779	0.0800219	-3.05889	0.00222155	0.0274685
EIF3F	3148.77	-0.181708	0.0594067	-3.05871	0.00222295	0.0274685
HSD17B6	52.7135	0.52327	0.171093	3.0584	0.00222525	0.0274685
SDHAP4	141.448	0.273081	0.0892929	3.05826	0.00222623	0.0274685
MGAT3	308.278	0.602968	0.197175	3.05803	0.00222797	0.0274697
TGIF1	1984.3	-0.236223	0.0772772	-3.05682	0.00223698	0.0275622
FGF5	5.30442	1.01597	0.332432	3.05617	0.00224188	0.0276039
COL10A1	689.76	0.865578	0.283267	3.0557	0.00224536	0.0276159
DUSP8	617.681	-0.2968	0.0971321	-3.05563	0.00224588	0.0276159
BIN1	1469.01	-0.306368	0.10029	-3.05481	0.00225202	0.027654
CSDC2	38.4814	0.754784	0.247072	3.05491	0.00225127	0.027654
FGF14	26.9172	0.739169	0.242019	3.05417	0.00225683	0.0276572
MED29	1211.1	-0.191108	0.06257	-3.05431	0.00225576	0.0276572
NME4	1387.21	-0.273155	0.0894289	-3.05444	0.00225483	0.0276572
ABCA6	16.6263	0.807891	0.26455	3.05383	0.00225937	0.0276697
ADRA1B	6.56741	0.705979	0.231242	3.05298	0.00226578	0.0277075
CTU2	393.693	-0.236867	0.0775894	-3.05283	0.00226696	0.0277075
TAF9	1450.74	-0.201336	0.0659508	-3.05282	0.00226702	0.0277075
MCM7	5063.57	-0.237266	0.0777359	-3.05221	0.00227163	0.0277267
NPR1	69.1822	0.523279	0.171438	3.05229	0.002271	0.0277267
C6orf153	649.921	-0.206361	0.067634	-3.05114	0.00227976	0.0278073
EIF5A2	227.114	0.236266	0.077466	3.04993	0.00228897	0.0279009
HCG4	4.61241	0.830043	0.272178	3.04963	0.00229121	0.0279096
NUP43	825.701	-0.155487	0.0510033	-3.04856	0.00229943	0.027991
VEPH1	9.19883	0.795366	0.260928	3.04822	0.00230202	0.0280038
BICC1	73.2116	0.710505	0.233135	3.04761	0.00230669	0.0280232
KCNE1	2.22278	0.925541	0.303674	3.04781	0.00230515	0.0280232
EEFSEC	529.536	-0.198815	0.0652407	-3.0474	0.00230829	0.0280239
CDH6	58.4547	0.396272	0.13006	3.04684	0.00231264	0.0280438
TNNC1	54.7813	0.8206	0.269333	3.04679	0.002313	0.0280438
DAZAP1	2477.96	-0.177426	0.0582619	-3.04531	0.0023244	0.0281633
SETX	1483.01	0.154552	0.0507558	3.04501	0.00232675	0.028173
CMTM3	426.55	0.437336	0.143634	3.0448	0.00232835	0.0281736
GNA13	1550.45	0.17074	0.0560886	3.04412	0.00233362	0.0282187
CHRD	65.8368	0.522052	0.171516	3.04376	0.00233642	0.0282337
HLA-DMA	1003.14	0.532792	0.175069	3.04333	0.00233975	0.0282553
CHMP6	452.723	-0.225932	0.0742795	-3.04164	0.0023529	0.0283604
RAB31	1184.08	0.542933	0.178501	3.04162	0.00235312	0.0283604
RPSAP9	43.2074	-0.303826	0.099889	-3.04163	0.00235301	0.0283604
MYO9A	179.585	0.321269	0.105636	3.04128	0.00235577	0.0283736
DTNBP1	427.449	-0.181718	0.059758	-3.0409	0.00235873	0.0283793
PPP2R1A	7088.52	-0.163741	0.0538476	-3.04082	0.00235936	0.0283793
APC	494.438	0.245927	0.0809076	3.03961	0.00236887	0.0284748
CCDC58	373.243	-0.260883	0.0858548	-3.03866	0.00237636	0.0285461
PREX2	11.0286	0.677173	0.222883	3.03825	0.0023796	0.0285662
BUD13	485.343	-0.157661	0.0519047	-3.03751	0.0023854	0.0285806
FAM71E2	1.6015	-1.32064	0.434864	-3.0369	0.00239021	0.0285806
HNRNPD	4335.47	-0.16295	0.0536563	-3.03693	0.00239004	0.0285806
MBD3	1574.13	-0.200628	0.066045	-3.03775	0.0023835	0.0285806
MRPL44	820.226	-0.180958	0.0595838	-3.03703	0.0023892	0.0285806
QARS1	5799.91	-0.203789	0.0670927	-3.03742	0.00238613	0.0285806
MRPS34	1703.9	-0.218692	0.0720296	-3.03614	0.00239627	0.0286154
NKAPL	2.89986	0.681821	0.224555	3.03632	0.00239485	0.0286154
LPAR4	2.2077	0.655705	0.216007	3.03557	0.00240082	0.028651
C7orf57	1.556	0.965561	0.31812	3.03521	0.00240369	0.0286665
FGFR2	359.963	0.654297	0.215583	3.03501	0.00240528	0.0286668
COL13A1	39.7071	0.531393	0.175107	3.03468	0.00240792	0.0286794
RASGRP3	138.858	0.423319	0.139503	3.03447	0.00240958	0.0286805
HSPB8	222.884	0.704612	0.232246	3.03391	0.00241406	0.0286963
TBX19	45.8409	0.26154	0.0862038	3.03397	0.00241356	0.0286963
MYB	1951.56	-0.298798	0.0985301	-3.03255	0.00242494	0.0288069
RPSAP52	4.21314	0.734231	0.242206	3.03143	0.00243397	0.0288764
ZFP30	152.044	-0.33794	0.111473	-3.0316	0.00243265	0.0288764
OXR1	913.452	0.273875	0.0903638	3.03081	0.00243902	0.0289175
C14orf182	6.03701	0.374702	0.123639	3.0306	0.00244065	0.0289181
ELMO3	1273.67	-0.245356	0.0810069	-3.02883	0.00245505	0.0290329
KRT5	9.42153	1.00314	0.331197	3.02882	0.00245512	0.0290329
MEGF10	5.44574	0.688263	0.227219	3.02907	0.00245305	0.0290329
SLC12A6	428.836	0.234996	0.077611	3.02787	0.00246286	0.0291055
SPEG	122.34	0.799913	0.264236	3.02727	0.00246776	0.0291445
EMILIN1	1807.6	0.496034	0.163878	3.02686	0.00247112	0.0291653
ACSM5	2.9958	0.886611	0.292993	3.02605	0.00247771	0.0291863
OAZ1	11149.2	-0.19494	0.064419	-3.02613	0.00247708	0.0291863
ZBTB43	308.762	0.189113	0.0624907	3.02625	0.00247605	0.0291863
RASL12	137.915	0.461623	0.152581	3.02543	0.00248278	0.0292272
AMIGO2	562.009	0.510003	0.168611	3.02473	0.00248853	0.0292571
DAAM2	178.591	0.473058	0.156396	3.02475	0.00248835	0.0292571
RECQL	623.623	0.247304	0.0817852	3.02382	0.00249607	0.0293099
RGS7	2.00043	1.49987	0.496053	3.0236	0.00249785	0.0293099
RXFP1	1.97018	0.784506	0.259451	3.02371	0.00249692	0.0293099
CCBE1	12.3322	0.932313	0.308416	3.0229	0.00250363	0.0293226
COX6B2	44.3217	0.690325	0.228372	3.02281	0.00250437	0.0293226
POMC	6.17362	0.620567	0.205309	3.0226	0.00250611	0.0293226
RANBP3L	1.34381	1.13685	0.37613	3.0225	0.00250697	0.0293226
SDCCAG8	326.279	0.182351	0.0603206	3.02303	0.00250256	0.0293226
FILIP1	38.5115	0.588506	0.194791	3.02122	0.00251758	0.0294277
CCDC46	79.9572	0.388262	0.128535	3.02067	0.00252215	0.0294623
ABO	294.054	0.457373	0.151453	3.0199	0.00252859	0.0295186
TUFM	6456.55	-0.199383	0.0660319	-3.0195	0.00253196	0.029539
ZNF425	38.8688	0.341567	0.11314	3.01897	0.00253632	0.0295709
C4orf52	527.218	-0.19455	0.064458	-3.01825	0.00254241	0.0295973
PFKFB3	1209.23	0.254328	0.0842669	3.01812	0.00254346	0.0295973
PLXDC2	245.795	0.546973	0.181211	3.01844	0.00254083	0.0295973
MEA1	1080.53	-0.2015	0.0667682	-3.0179	0.00254535	0.0296005
CD33	27.3059	0.562929	0.18657	3.01725	0.00255078	0.0296447
DAK	1047.06	-0.242455	0.0803618	-3.01704	0.00255258	0.0296466
GRM1	1.53583	0.871678	0.288951	3.0167	0.00255543	0.0296515
PRICKLE2	159.225	0.477402	0.158258	3.0166	0.00255624	0.0296515
CCDC36	3.50107	0.550603	0.182592	3.01548	0.00256574	0.0297074
HSD3B2	7.02746	1.31778	0.437008	3.01545	0.00256596	0.0297074
WFDC12	1.16192	1.0474	0.347333	3.01555	0.00256514	0.0297074
RP1L1	7.47208	0.668987	0.221875	3.01516	0.00256846	0.0297175
LOC341056	19.1012	-0.249698	0.0828273	-3.01468	0.00257252	0.0297456
IGFL2	40.9661	0.961707	0.319048	3.0143	0.00257575	0.0297641
TSPAN4	305.522	0.395414	0.131243	3.01283	0.00258825	0.0298895
KRT81	9.4417	0.734359	0.243824	3.01184	0.00259666	0.0299677
NDUFAB1	1399.61	-0.235107	0.0780676	-3.01159	0.00259887	0.0299742
EGR4	7.53744	0.841346	0.279486	3.01034	0.00260959	0.0300787
CHST4	64.3041	1.24851	0.414769	3.01014	0.00261126	0.030079
BAT4	367.918	-0.183007	0.0608094	-3.00952	0.0026166	0.0301215
RNF152	15.9738	0.521622	0.173344	3.00917	0.00261958	0.0301216
RSL1D1	4978.25	-0.188808	0.0627448	-3.00914	0.00261992	0.0301216
LOC554202	14.6954	1.02496	0.340686	3.00853	0.00262512	0.0301536
RPS21	16738.1	-0.351989	0.117001	-3.00843	0.00262601	0.0301536
RFPL2	0.954811	0.982143	0.326517	3.00794	0.00263026	0.0301834
ZNF467	37.0204	0.410226	0.136394	3.00766	0.00263266	0.030192
GRPR	25.0385	0.948079	0.315326	3.00666	0.00264133	0.0302723
GPX8	381.509	0.429355	0.14286	3.00542	0.00265211	0.0303577
ISOC2	1118.68	-0.256851	0.0854622	-3.00544	0.00265197	0.0303577
AIM2	54.8702	0.869513	0.289477	3.00373	0.0026669	0.0304886
PPP1R14B	1776.06	-0.227059	0.0755922	-3.00374	0.00266685	0.0304886
ARFGAP2	1852.47	-0.131582	0.0438139	-3.00319	0.00267163	0.0305236
C2orf65	4.49618	0.887807	0.295676	3.00263	0.00267654	0.0305605
C1orf192	14.5998	0.388165	0.129316	3.00169	0.00268489	0.0306175
MXD3	320.565	-0.2755	0.0917766	-3.00186	0.00268337	0.0306175
HTRA3	1149.41	0.542198	0.18068	3.00088	0.00269203	0.0306788
TMEM186	319.015	-0.188801	0.0629192	-3.0007	0.00269363	0.0306788
PCYT1B	5.58766	0.815371	0.271776	3.00016	0.0026984	0.0307139
LOC100129066	2.98568	-0.693639	0.231271	-2.99924	0.00270652	0.0307572
OTUB1	2038.43	-0.181619	0.060553	-2.99934	0.00270567	0.0307572
STAP2	1688.78	-0.310149	0.103412	-2.99916	0.00270727	0.0307572
C2orf79	418.284	-0.257566	0.085898	-2.99851	0.00271302	0.0308033
WDR26	1662.8	0.15959	0.0532362	2.99777	0.00271966	0.0308595
TNNT1	80.6015	1.20014	0.400377	2.99754	0.00272173	0.0308637
ITPRIP	548.957	0.302803	0.101027	2.99725	0.00272431	0.0308739
CC2D2B	2.13193	0.56312	0.187915	2.99668	0.00272939	0.0309122
GADD45G	161.834	-0.479821	0.160132	-2.9964	0.00273189	0.0309213
RPL27A	19105.1	-0.271434	0.0906037	-2.99583	0.00273695	0.0309594
MRPL38	1365.57	-0.245104	0.0818414	-2.99487	0.00274564	0.0310384
ARMC5	363.091	-0.272592	0.0910528	-2.99378	0.00275547	0.0311179
TM6SF1	44.4213	0.502358	0.167804	2.99371	0.00275609	0.0311179
MATK	37.3034	0.653432	0.218318	2.99303	0.00276227	0.031149
NXN	356.927	0.533528	0.178256	2.99305	0.00276202	0.031149
LSP1P5	136.963	-0.401135	0.134047	-2.99249	0.00276716	0.0311849
CECR1	598.495	0.558021	0.186491	2.99222	0.00276958	0.0311928
FAM124B	15.5199	0.521616	0.174377	2.99132	0.00277773	0.0312653
SGK1	772.749	0.453723	0.15174	2.99014	0.00278851	0.0313673
ITGA5	1746.69	0.472063	0.157933	2.98901	0.00279885	0.0314642
C19orf77	699.893	-0.578345	0.193519	-2.98857	0.00280286	0.0314898
BAGE2	2.71799	0.690256	0.23112	2.98657	0.00282122	0.0316578
GDF10	13.0345	1.09793	0.367668	2.98619	0.00282476	0.0316578
KCNAB1	21.1071	0.361324	0.120989	2.98642	0.00282263	0.0316578
PPA2	1374.26	-0.215024	0.0720052	-2.98623	0.00282439	0.0316578
STUB1	1702.01	-0.238731	0.0799766	-2.98501	0.0028357	0.0317609
ALKBH3	336.122	-0.276169	0.0925318	-2.98459	0.00283959	0.0317801
HSPB2	40.2083	0.454721	0.152364	2.98445	0.0028409	0.0317801
SOCS5	433.032	0.166226	0.0557031	2.98414	0.00284377	0.0317926
MAP7	2340.34	-0.194687	0.0652507	-2.98367	0.00284813	0.0318219
AQP5	37.4767	1.18359	0.396809	2.98276	0.00285657	0.0318896
ARHGAP29	330.324	0.41119	0.137887	2.98208	0.00286295	0.0318896
C3AR1	174.676	0.573627	0.192357	2.98209	0.00286286	0.0318896
FHL1	572.774	0.612306	0.205321	2.98218	0.00286201	0.0318896
MMAB	710.962	-0.225283	0.0755321	-2.98261	0.00285801	0.0318896
FMO3	20.9806	0.552406	0.185306	2.98105	0.00287264	0.0319271
PSMC4	2041.47	-0.217576	0.0729882	-2.98098	0.00287332	0.0319271
STX3	1871.87	-0.252538	0.0847138	-2.98107	0.00287243	0.0319271
TPSG1	103.724	-1.00272	0.336372	-2.98099	0.00287314	0.0319271
ALG9	506.817	-0.142079	0.0476666	-2.98069	0.002876	0.0319368
C1R	3121.42	0.483074	0.162088	2.98032	0.00287944	0.0319368
KIAA2026	549.07	0.191476	0.0642433	2.98047	0.00287803	0.0319368
RFPL1S	2.34914	0.706409	0.237044	2.98008	0.00288175	0.0319429
RBM42	1854.74	-0.2031	0.0681618	-2.97968	0.00288552	0.0319653
NCRNA00202	1.91967	0.90283	0.303025	2.97939	0.00288826	0.0319762
DAZ1	1.45995	-2.29094	0.768992	-2.97915	0.00289053	0.0319819
WRAP53	265.941	-0.28175	0.094581	-2.97892	0.00289264	0.0319858
SMN2	1273.71	-0.237584	0.0797656	-2.97853	0.00289633	0.0320072
CACNA1H	369.256	0.52578	0.176548	2.97811	0.00290034	0.0320126
DNAJC30	328.24	-0.222199	0.0746071	-2.97826	0.00289893	0.0320126
RPS3A	7022.62	-0.283839	0.09535	-2.97681	0.00291267	0.0321293
DPYSL3	1901.84	0.558276	0.187561	2.97651	0.00291553	0.0321414
AMPD3	277.806	0.250194	0.0840677	2.9761	0.00291941	0.0321453
PANX2	10.564	0.635783	0.213626	2.97615	0.0029189	0.0321453
REPIN1	4427.16	-0.212619	0.0714536	-2.97563	0.00292386	0.0321749
ZNRD1	681.301	-0.22806	0.0766474	-2.97544	0.00292564	0.032175
PRSS8	6364.12	-0.352564	0.118517	-2.9748	0.00293177	0.032223
ITGB4	9029.43	0.285424	0.0959692	2.97412	0.00293831	0.0322704
PIGU	1265.48	-0.29597	0.0995199	-2.97398	0.00293962	0.0322704
EID3	9.91704	0.344375	0.115807	2.9737	0.00294228	0.0322801
C19orf43	2121.98	-0.218182	0.0733958	-2.97268	0.00295215	0.0323105
COL16A1	916.196	0.466416	0.156881	2.97305	0.00294856	0.0323105
NPL	168.482	0.331298	0.111441	2.97286	0.00295038	0.0323105
VAMP4	268.415	0.202927	0.0682613	2.97279	0.00295106	0.0323105
FAM115C	113.204	0.418135	0.14069	2.97203	0.00295839	0.03234
MTG1	588.019	-0.26295	0.0884699	-2.9722	0.00295677	0.03234
DSEL	45.397	0.508209	0.171072	2.97073	0.00297093	0.0324094
EIF4EBP1	1244.47	-0.363481	0.122342	-2.97101	0.0029682	0.0324094
GTSF1	2.34429	1.22146	0.411169	2.9707	0.00297125	0.0324094
LPHN2	211.658	0.481834	0.162209	2.97045	0.00297363	0.0324094
PTOV1	1686.36	-0.225026	0.0757508	-2.97061	0.00297208	0.0324094
LRRC1	805.257	-0.17662	0.059479	-2.96946	0.00298326	0.0324948
EPYC	35.1776	1.25669	0.423486	2.96749	0.00300246	0.0326844
LINC00894	30.8726	0.513357	0.173045	2.9666	0.0030111	0.0327589
FZD1	401.475	0.315253	0.106364	2.96392	0.00303751	0.0330266
KIAA1024	32.7459	0.41617	0.14054	2.96122	0.00306418	0.0332373
LYPLA2	2021.07	-0.25968	0.0876894	-2.96135	0.00306289	0.0332373
SLIT2	79.9169	0.823934	0.278237	2.96127	0.00306373	0.0332373
TNFAIP6	87.8394	0.643233	0.217203	2.96144	0.00306204	0.0332373
ANKS1B	2.33912	0.823961	0.278356	2.9601	0.00307542	0.0333394
PTRF	2767.18	0.421413	0.142375	2.95988	0.00307761	0.0333432
PION	254.011	0.284282	0.0961026	2.95811	0.00309532	0.0335152
GPS1	2054.73	-0.205979	0.0696473	-2.95746	0.00310188	0.0335662
KLF16	1023.2	-0.207492	0.0701799	-2.95657	0.00311084	0.0336433
DZIP1	80.1243	0.485028	0.164106	2.95557	0.00312093	0.0336724
FAM20C	488.937	0.456549	0.154467	2.95565	0.0031201	0.0336724
NRCAM	54.3517	0.593049	0.20065	2.95564	0.0031202	0.0336724
PCSK5	99.8703	0.52434	0.177397	2.95575	0.00311914	0.0336724
PDLIM2	351.485	0.303331	0.102637	2.95536	0.00312301	0.033675
MED20	472.466	-0.166729	0.0564242	-2.95492	0.00312748	0.0337032
VENTX	53.0445	-0.894546	0.30277	-2.95454	0.00313136	0.0337251
GBP7	0.772977	1.22463	0.414622	2.95361	0.00314078	0.0338065
C7orf50	1415.9	-0.295561	0.100086	-2.95307	0.00314634	0.0338264
GPR146	44.0279	0.344805	0.116761	2.95308	0.00314621	0.0338264
LANCL3	24.4249	0.496882	0.168332	2.95179	0.0031594	0.0339268
PPP4C	2243.04	-0.222791	0.0754721	-2.95197	0.00315755	0.0339268
BMPR2	1456.39	0.241852	0.0819582	2.95092	0.00316831	0.0340024
CLCA1	3156.95	-1.31918	0.447144	-2.95024	0.00317527	0.0340117
DEPDC1B	346.632	-0.281111	0.095322	-2.94907	0.00318736	0.0340117
KHK	534.904	-0.398551	0.135139	-2.94919	0.00318607	0.0340117
MED16	1271.19	-0.222081	0.0752955	-2.94946	0.00318326	0.0340117
MFSD1	1097.39	0.201942	0.0684643	2.94959	0.00318198	0.0340117
MID2	139.278	0.470883	0.159628	2.94988	0.00317897	0.0340117
NTN1	115.317	0.553387	0.187594	2.94992	0.00317852	0.0340117
PCDHB2	47.2599	0.576885	0.195614	2.94911	0.00318693	0.0340117
RPAIN	527.537	-0.20711	0.0702303	-2.94902	0.00318784	0.0340117
RUNDC2A	20.5917	0.384989	0.130498	2.95014	0.00317627	0.0340117
ZNHIT1	1748	-0.281979	0.095634	-2.94853	0.00319293	0.0340461
KLHDC3	1837.79	-0.234376	0.0795069	-2.94787	0.00319976	0.0340591
NT5C	638.257	-0.272505	0.0924318	-2.94818	0.00319654	0.0340591
P2RX7	25.0179	0.632698	0.214619	2.948	0.00319837	0.0340591
DENND1B	63.4572	0.318406	0.108041	2.94708	0.00320791	0.0341259
NUDC	2520.09	-0.2347	0.0796488	-2.94669	0.00321197	0.0341492
AHNAK	12282.7	0.370852	0.125876	2.94617	0.00321739	0.034173
COX4I1	8901.79	-0.268395	0.091107	-2.94593	0.00321984	0.034173
TALDO1	4129.61	-0.197421	0.0670123	-2.94605	0.00321865	0.034173
RPL26L1-AS1	4.20814	0.393196	0.133533	2.94456	0.00323418	0.0342853
TMEM8B_1	22.7335	0.469153	0.159321	2.9447	0.00323272	0.0342853
C14orf64	6.07295	-0.859938	0.292161	-2.94337	0.00324659	0.0343536
FCGR2B	81.2904	0.669626	0.22757	2.9425	0.00325572	0.0343536
IQCC	92.3543	-0.245396	0.0834022	-2.94232	0.00325758	0.0343536
GBP1P1	9.21941	0.781946	0.265715	2.94279	0.00325265	0.0343536
LRRC15	375.528	0.654026	0.222211	2.94327	0.00324767	0.0343536
MPDU1	1302.41	-0.307303	0.104437	-2.94246	0.00325618	0.0343536
MRPL1	564.465	-0.229163	0.0778635	-2.94313	0.00324908	0.0343536
MYOM1	35.8642	0.640481	0.217619	2.94313	0.00324916	0.0343536
SPA17	138.2	-0.299308	0.101713	-2.94267	0.00325399	0.0343536
REXO1	940.877	-0.166742	0.056686	-2.94149	0.00326632	0.0344258
FGR	126.765	0.522571	0.177707	2.94063	0.00327544	0.0344814
TRPC6	26.1235	0.477301	0.162307	2.94074	0.00327434	0.0344814
ZNF581	505.203	-0.265296	0.0902226	-2.94046	0.00327728	0.0344814
TBC1D7	354.11	-0.249525	0.0849102	-2.93869	0.003296	0.0346584
BNC1	1.50552	1.23032	0.418844	2.93742	0.00330957	0.0346686
C1orf95	23.1627	1.04387	0.355299	2.938	0.00330337	0.0346686
DEFA6	259.226	-1.28058	0.435964	-2.93735	0.00331028	0.0346686
FN1	27333.1	0.66993	0.228045	2.93771	0.00330645	0.0346686
HLA-DMB	655.854	0.534805	0.182065	2.93744	0.00330938	0.0346686
KLRG2	10.0996	-1.2508	0.425709	-2.93816	0.00330168	0.0346686
STAT2	1265.79	0.264404	0.0899872	2.93824	0.00330084	0.0346686
LRP12	219.304	0.368197	0.125383	2.93659	0.00331844	0.034734
C14orf169	314.175	-0.191461	0.0652133	-2.93592	0.0033256	0.0347802
MAD2L1	965.863	-0.295035	0.1005	-2.93567	0.00332831	0.0347802
XKRX	135.351	-0.470358	0.160223	-2.93564	0.00332858	0.0347802
PSMB10	2200.58	-0.311141	0.106006	-2.93513	0.00333404	0.0347967
RMND5A	1833.68	0.158485	0.0539991	2.93496	0.00333589	0.0347967
RPS6KC1	280.836	0.196671	0.0670028	2.93526	0.00333265	0.0347967
TMEM151A	16.0197	0.806351	0.274783	2.9345	0.00334084	0.0348284
ALDH1A3	467.272	0.501482	0.170909	2.9342	0.00334403	0.0348418
SGCD	164.203	0.583483	0.19903	2.93163	0.00337192	0.0351123
MAP3K3	449.92	0.242137	0.0826192	2.93076	0.00338129	0.0351897
HOXA11AS	337.148	-0.53541	0.182724	-2.93015	0.00338796	0.0352391
SCUBE2	86.908	0.613776	0.209539	2.92917	0.00339869	0.0353305
ABCC11	2.85949	0.662232	0.226138	2.92845	0.00340658	0.0353325
NTRK3	5.49704	0.828929	0.283061	2.92844	0.00340664	0.0353325
RPH3AL	297.568	-0.282846	0.0965792	-2.92864	0.00340444	0.0353325
SH3PXD2A	2142.71	0.280871	0.0959084	2.92854	0.00340561	0.0353325
KIF17	10.2201	0.506709	0.173068	2.9278	0.00341367	0.0353451
MARCKSL1	7407.87	-0.20786	0.0709947	-2.92782	0.00341349	0.0353451
VSIG1	14.9032	0.864479	0.295248	2.92797	0.00341179	0.0353451
FAHD1	864.873	-0.228034	0.0779166	-2.92664	0.00342641	0.0354367
RBBP5	446.316	0.171948	0.0587507	2.92674	0.00342535	0.0354367
TRMT112	2228.71	-0.224734	0.076806	-2.92599	0.0034336	0.0354708
WDR4	390.505	-0.256547	0.0876743	-2.92614	0.00343197	0.0354708
GARS	3746.71	-0.20028	0.068466	-2.92525	0.0034418	0.0355354
FAM86A	454.416	-0.188666	0.0645092	-2.92463	0.00344866	0.035586
PTHLH	31.2179	0.58819	0.201268	2.92242	0.00347323	0.0358193
DPEP2	20.6928	0.566649	0.194019	2.92059	0.00349368	0.0360098
FAM19A2	5.65296	0.518883	0.177689	2.92018	0.00349832	0.0360372
DKK3	1172.61	0.395696	0.135537	2.91946	0.00350633	0.0360876
TNFSF13B	38.925	0.591878	0.20274	2.91939	0.00350717	0.0360876
ABCA1	493.177	0.40709	0.139468	2.91887	0.00351305	0.0361034
PAX7	1.96511	2.05196	0.702981	2.91894	0.00351226	0.0361034
SLC25A33	225.075	-0.245705	0.0841823	-2.91873	0.00351465	0.0361034
PRKG1	55.6214	0.517104	0.177217	2.91791	0.00352383	0.0361773
ARMCX2	188.941	0.462607	0.158596	2.91689	0.00353542	0.0362709
BTBD2	2249.13	-0.191034	0.0654991	-2.91658	0.00353891	0.0362709
GEMIN6	229.427	-0.237511	0.0814313	-2.9167	0.00353752	0.0362709
RPP40	189.614	-0.258907	0.08878	-2.91628	0.00354236	0.0362858
GPC6	202.276	0.53598	0.183878	2.91487	0.00355833	0.0363833
IQUB	2.79874	0.580649	0.199176	2.91525	0.00355399	0.0363833
MND1	145.998	-0.329825	0.113149	-2.91497	0.00355725	0.0363833
PDGFRL	52.6568	0.6912	0.23714	2.91474	0.00355987	0.0363833
BVES	41.3763	0.565424	0.194067	2.91355	0.00357349	0.0365021
GPR116	366.528	0.371201	0.127437	2.91283	0.00358174	0.0365658
CNTNAP3	9.47266	0.703166	0.241439	2.9124	0.00358663	0.0365953
SIGLEC9	29.9076	0.579364	0.198955	2.91203	0.00359083	0.0366176
UQCR11	1803.87	-0.274393	0.0942386	-2.91168	0.00359491	0.0366387
NBEAL1	96.4541	0.361624	0.124214	2.91131	0.00359917	0.0366412
UBE2M	1238.02	-0.217203	0.0746051	-2.91137	0.00359844	0.0366412
ADD2	6.86031	0.848813	0.291612	2.91076	0.00360549	0.0366516
SERTAD2	597.271	0.195681	0.0672283	2.9107	0.00360623	0.0366516
SSBP1	1684.06	-0.195556	0.0671783	-2.911	0.00360277	0.0366516
COL17A1	3186.89	0.590423	0.20293	2.90949	0.00362021	0.0367158
MPND	565.507	-0.20781	0.0714134	-2.90996	0.0036147	0.0367158
PSMB6	1650.33	-0.244504	0.084037	-2.90948	0.0036203	0.0367158
RPS10	8674.09	-0.268988	0.0924531	-2.90945	0.00362061	0.0367158
MLEC	13024.6	-0.210354	0.0723111	-2.90901	0.00362575	0.0367475
INPP4B	204.639	0.333485	0.114669	2.90824	0.00363465	0.0368172
PAICS	4625.47	-0.222742	0.076644	-2.90618	0.00365866	0.0370398
MMP11	4103.28	0.594723	0.204659	2.90592	0.00366177	0.0370508
MRPL51	1835.62	-0.211148	0.0726671	-2.90569	0.00366445	0.0370574
GYG2	438.885	-0.513194	0.176641	-2.90529	0.00366914	0.0370821
LRRC61	485.058	-0.243882	0.0839537	-2.90496	0.00367301	0.0370821
MGC70857	612.257	-0.277305	0.0954583	-2.90498	0.00367275	0.0370821
CILP	148.561	0.928677	0.319813	2.90381	0.00368648	0.0371876
MAP3K8	203.405	0.318004	0.109522	2.90355	0.00368958	0.0371876
PEX16	650.191	-0.195731	0.0674072	-2.90371	0.00368773	0.0371876
ISCA2	314.524	-0.218146	0.0751456	-2.90298	0.00369627	0.037225
MRPL53	506.014	-0.219386	0.0755751	-2.90289	0.00369737	0.037225
SLC47A1	20.1224	0.568778	0.195973	2.90233	0.00370394	0.0372705
ROPN1B	1.19225	1.12972	0.389302	2.90192	0.00370885	0.0372788
SDS	122.789	0.528582	0.182148	2.90194	0.00370858	0.0372788
CDH5	536.468	0.390167	0.134491	2.90107	0.00371888	0.0373589
KIAA1683	34.3838	0.502304	0.17325	2.8993	0.00373991	0.0375082
MAPK10	21.1221	0.555589	0.191611	2.89956	0.00373686	0.0375082
SLC26A3	2911.84	0.995749	0.343428	2.89944	0.00373832	0.0375082
GFER	595.064	-0.213494	0.0736409	-2.89912	0.00374213	0.0375098
DYNC2H1	43.4925	0.496565	0.171354	2.89788	0.00375693	0.0376156
ITSN1	563.285	0.223219	0.0770266	2.89795	0.00375614	0.0376156
SHOX2	10.9165	0.750308	0.258931	2.89772	0.00375888	0.0376156
PDE2A	61.5695	0.525102	0.181248	2.89714	0.00376582	0.0376644
POLA2	568.172	-0.256816	0.0886701	-2.89631	0.00377575	0.0377017
RPSAP58	12702.2	-0.252018	0.0870086	-2.89648	0.0037738	0.0377017
ZEB1	371.312	0.464218	0.16027	2.89648	0.0037738	0.0377017
FZR1	1115.08	-0.146831	0.0507151	-2.89521	0.00378911	0.0378143
ALPK2	39.0917	0.517378	0.178732	2.89471	0.00379503	0.0378527
C3	4588.05	0.699237	0.241595	2.89426	0.00380057	0.0378872
CEP350	897.312	0.182577	0.0630943	2.89372	0.0038071	0.0379315
AVPR1A	8.87642	0.692563	0.239371	2.89326	0.0038126	0.0379656
SGTA	2098.58	-0.170686	0.0590112	-2.89244	0.00382265	0.0380449
SLC2A5	93.3624	0.544981	0.188439	2.89209	0.00382694	0.0380667
HPN-AS1	0.525401	-1.73129	0.598776	-2.89138	0.00383549	0.0381102
NDUFAF2	309.554	-0.257277	0.088977	-2.8915	0.0038341	0.0381102
CFL2	236.769	0.423439	0.146464	2.89108	0.00383922	0.0381265
EIF3M	3601.44	-0.167994	0.0581137	-2.89079	0.00384275	0.038128
PPAPDC1A	52.8998	0.725791	0.251076	2.89072	0.00384356	0.038128
PTTG1	937.155	-0.320512	0.110906	-2.88994	0.00385318	0.0381819
SLC41A1	495.245	0.271755	0.0940299	2.89009	0.0038513	0.0381819
IMPA2	954.647	-0.289115	0.100067	-2.88922	0.00386197	0.0382178
MPST	3076.97	-0.266736	0.0923132	-2.88947	0.00385892	0.0382178
PKMYT1	675.975	-0.307146	0.106314	-2.88904	0.00386415	0.0382178
STMN1	3873.1	-0.266603	0.0922835	-2.88896	0.00386519	0.0382178
SNTB2	748.629	0.151042	0.0522888	2.88862	0.00386941	0.038218
TGIF2	946.332	-0.303656	0.105118	-2.88871	0.00386824	0.038218
TMPPE	45.6486	0.259136	0.0897255	2.8881	0.00387577	0.0382601
THAP4	1369.46	-0.145997	0.0505564	-2.88781	0.00387934	0.0382746
CD5	134.776	-0.48829	0.169118	-2.88727	0.00388605	0.0383201
DCI	1019.91	-0.261289	0.0905153	-2.88669	0.00389321	0.0383672
SSPN	242.635	0.43897	0.152075	2.88654	0.00389504	0.0383672
NDUFV1	3257.01	-0.227688	0.078938	-2.88439	0.00392177	0.0386096
THSD7A	17.7175	0.619179	0.214759	2.88314	0.00393735	0.0387421
DMRTC1B	3.56131	1.11088	0.385387	2.88249	0.0039454	0.0388003
GM2A	1521.22	0.229826	0.0797531	2.88171	0.00395523	0.0388699
PRB2	1.10126	1.96098	0.68056	2.88142	0.00395888	0.0388699
SEMA3G	131.834	0.486984	0.169008	2.88143	0.00395879	0.0388699
PJA1	536.763	0.271665	0.0942962	2.88097	0.0039645	0.0389042
A1BG	21.1172	0.356674	0.123871	2.8794	0.00398428	0.0389273
AKAP4	2.27321	-1.15186	0.39997	-2.87987	0.00397833	0.0389273
BTAF1	678.596	0.205206	0.0712637	2.87953	0.00398271	0.0389273
CHCHD6	225.347	-0.258865	0.0898715	-2.88039	0.00397178	0.0389273
DISP1	112.35	0.314262	0.109148	2.87924	0.00398637	0.0389273
GOLGA2	1616.87	0.186988	0.0649294	2.87987	0.00397837	0.0389273
KIAA0427	457.247	0.272257	0.0945325	2.88004	0.00397626	0.0389273
LIPT2	27.2399	-0.259338	0.0900652	-2.87944	0.00398377	0.0389273
NUTF2	2460.96	-0.195165	0.0677726	-2.87969	0.00398061	0.0389273
SPATA2L	368.263	-0.239372	0.0831415	-2.87909	0.00398822	0.0389273
C16orf53	1077.21	-0.17093	0.0593767	-2.87874	0.00399271	0.0389503
INTS12	361.614	-0.154565	0.0536954	-2.87856	0.00399496	0.0389514
DIRC3	1.94503	0.859806	0.29874	2.87811	0.00400062	0.0389649
NKX3-2	25.8568	0.564919	0.196272	2.87824	0.00399901	0.0389649
TIMM8B	664.559	-0.28121	0.0977178	-2.87778	0.00400489	0.0389856
JAKMIP2	10.3211	0.643004	0.223463	2.87745	0.004009	0.0390048
ATP6V0D2	20.5815	0.563717	0.195994	2.8762	0.004025	0.0391396
CGB8	0.59609	2.17752	0.757565	2.87437	0.00404831	0.0392337
DGCR9	2.9402	0.72303	0.251469	2.87522	0.00403743	0.0392337
NME6	224.334	-0.149917	0.0521485	-2.8748	0.00404286	0.0392337
PTP4A3	1068.91	-0.444317	0.154585	-2.87426	0.00404975	0.0392337
ROS1	6.2498	-1.03218	0.359088	-2.87443	0.00404754	0.0392337
RPS2	21618	-0.234259	0.0815003	-2.87433	0.00404881	0.0392337
ZNF787	777.825	-0.216062	0.0751535	-2.87494	0.004041	0.0392337
REG3A	882.247	-1.33596	0.464881	-2.87376	0.00405618	0.0392618
TTLL4	683.968	-0.174741	0.0608071	-2.8737	0.00405696	0.0392618
ZNF117	522.005	0.415957	0.144756	2.8735	0.0040595	0.0392655
FAM124A	17.0355	0.538267	0.187353	2.873	0.00406592	0.0392695
PHLDB2	249.199	0.529302	0.184235	2.87297	0.00406638	0.0392695
PVRL4	426.594	0.42591	0.14824	2.87311	0.00406455	0.0392695
FSIP1	10.1337	0.589706	0.205327	2.87203	0.00407842	0.0393233
ARHGAP27P1	498.22	0.314875	0.109623	2.87234	0.00407448	0.0393233
MAZ	5614.16	-0.18475	0.0643256	-2.87211	0.00407743	0.0393233
ARFIP2	1183.82	-0.174721	0.0608689	-2.87045	0.00409894	0.0394956
KIAA0319L	1732.62	-0.199046	0.0693463	-2.87032	0.00410062	0.0394956
ADRA2B	13.5142	0.44171	0.15391	2.86993	0.00410569	0.0395026
FOXA2	937.874	-0.362852	0.126426	-2.87007	0.0041038	0.0395026
HIC1	129.175	0.387214	0.134947	2.86939	0.00411266	0.0395488
AGMAT	697.041	-0.323949	0.112918	-2.86889	0.0041192	0.0395491
C11orf63	36.0142	0.554184	0.193167	2.86895	0.00411843	0.0395491
TRMT61A	819.729	-0.254069	0.0885514	-2.86917	0.00411546	0.0395491
GBA3	17.3633	0.972977	0.339208	2.86838	0.00412577	0.0395913
EPHB1	130.333	0.726651	0.253351	2.86815	0.00412875	0.0395991
CCDC94	446.762	-0.184645	0.0643884	-2.86767	0.00413501	0.0396382
C19orf60	599.635	-0.308205	0.107491	-2.86726	0.00414038	0.039648
GEFT	149.958	0.4991	0.174059	2.86742	0.00413828	0.039648
C12orf68	19.541	0.438731	0.15304	2.86677	0.00414689	0.0396687
DNAJC17	202.401	-0.226064	0.078854	-2.86687	0.00414555	0.0396687
GP9	1.31861	-1.44365	0.50401	-2.86432	0.00417907	0.0399555
CDC73	875.012	0.156446	0.0546295	2.86377	0.00418634	0.039983
YPEL4	7.3456	0.561842	0.19618	2.86392	0.0041844	0.039983
KCNMB1	138.184	0.689962	0.240947	2.86354	0.00418935	0.0399908
COL4A1	7991.05	0.358577	0.125251	2.86287	0.00419828	0.0399923
CXorf57	39.5712	0.506227	0.176822	2.86292	0.00419756	0.0399923
FAAH	896.422	-0.294103	0.102726	-2.86298	0.00419677	0.0399923
WWC3	902.947	0.266219	0.0929838	2.86307	0.00419556	0.0399923
PSMD7	2667.82	-0.145393	0.050796	-2.86229	0.00420595	0.0400444
CALU	3793.52	0.219166	0.0765747	2.86212	0.00420823	0.0400452
UHRF1BP1L	292.126	0.212881	0.0744239	2.86039	0.00423121	0.0402338
ZNF614	202.378	-0.368831	0.128949	-2.8603	0.00423246	0.0402338
FIZ1	341.371	-0.167694	0.0586392	-2.85976	0.00423961	0.0402807
C8orf30A	1129.86	-0.274234	0.0959121	-2.85922	0.00424683	0.0403073
LDB3	31.631	0.791704	0.276893	2.85924	0.00424655	0.0403073
ALOX5	468.66	0.540363	0.189049	2.85833	0.00425884	0.0403372
FLJ16779	11.5038	0.754345	0.263872	2.85876	0.00425306	0.0403372
RPS19	26938.4	-0.30342	0.106145	-2.85855	0.00425577	0.0403372
TAGLN	7252.09	0.57831	0.20232	2.85839	0.00425797	0.0403372
FAM131B	201.282	0.667407	0.233516	2.85808	0.0042621	0.0403462
PTPN12	1774.24	0.18634	0.065201	2.85792	0.00426422	0.0403462
ATP8A2	2.48555	0.553123	0.193569	2.8575	0.00426993	0.0403745
B3GNT8	437.19	-0.38019	0.133063	-2.85721	0.00427385	0.0403745
FBLN2	878.89	0.625214	0.218813	2.8573	0.00427263	0.0403745
TUBB	16321	-0.172401	0.0603433	-2.857	0.0042767	0.0403805
COQ4	839.338	-0.259608	0.090878	-2.85666	0.00428118	0.0404018
ZNF784	155.728	-0.248478	0.08701	-2.85574	0.00429371	0.0404991
CHIT1	111.329	1.00873	0.353334	2.85489	0.00430519	0.0405235
CLNS1A	2040.97	-0.17384	0.0608919	-2.85489	0.00430512	0.0405235
PRRT2	45.4223	0.412949	0.144628	2.85526	0.0043002	0.0405235
THY1	2727.4	0.408867	0.143204	2.85513	0.00430195	0.0405235
KLHDC1	18.0102	0.380145	0.133197	2.85399	0.00431734	0.0406169
C14orf180	1.58131	1.96375	0.688276	2.85315	0.00432885	0.0407041
PGBD5	97.9359	0.591307	0.207282	2.85267	0.00433531	0.0407323
PSAP	21629.9	0.212612	0.0745327	2.8526	0.00433631	0.0407323
GBP4	872.496	0.624265	0.218891	2.85194	0.00434528	0.0407745
PODN	401.502	0.558715	0.195904	2.85199	0.00434467	0.0407745
C1orf91	225.577	-0.25472	0.0893228	-2.85167	0.00434897	0.0407881
DLX1	3.03603	0.914616	0.3208	2.85105	0.00435754	0.0408475
COMMD4	1130.83	-0.255269	0.0895815	-2.84957	0.00437782	0.0409746
KRT80	967.298	0.446928	0.156832	2.84972	0.00437576	0.0409746
KRT86	10.8564	0.639632	0.224466	2.84957	0.00437785	0.0409746
RTCD1	739.322	-0.144098	0.0505812	-2.84885	0.0043878	0.0409835
SEMA5B	24.7392	0.394232	0.138371	2.8491	0.00438435	0.0409835
SPDYE1	8.87109	0.358319	0.125776	2.84887	0.0043875	0.0409835
ZNF843	2.89472	0.523771	0.183839	2.84907	0.00438471	0.0409835
RNF208	164.143	-0.325875	0.114398	-2.84862	0.004391	0.0409924
GPR34	62.2759	0.505579	0.177535	2.84777	0.00440267	0.0410638
ST14	13016.5	-0.204167	0.0716944	-2.84774	0.00440315	0.0410638
DNAH9	4.319	0.703997	0.247281	2.84694	0.00441411	0.0411449
CHEK2	401.078	-0.236446	0.0830614	-2.84665	0.00441822	0.0411622
SPAG9	1538.21	0.208699	0.0733377	2.84573	0.00443099	0.04126
ANKS4B	876.808	-0.314066	0.110396	-2.8449	0.00444256	0.0413044
TWSG1	765.046	0.312978	0.110011	2.84498	0.00444146	0.0413044
YDJC	636.902	-0.234764	0.0825176	-2.84502	0.00444083	0.0413044
MON2	595.436	0.14594	0.0513043	2.84461	0.00444665	0.0413214
C19orf53	1726.4	-0.218066	0.0766734	-2.84409	0.00445389	0.0413351
C1QC	1395.34	0.514729	0.180987	2.84401	0.00445492	0.0413351
LGALS12	3.05658	1.07785	0.378948	2.84433	0.00445052	0.0413351
NA_9	449.816	0.417821	0.146922	2.84383	0.00445753	0.0413382
ACAP2	1022.52	0.154009	0.0541716	2.84299	0.00446924	0.0413836
MGAM2	39.0708	0.828583	0.291446	2.84301	0.00446899	0.0413836
PI4K2A	675.529	0.155926	0.0548425	2.84315	0.00446695	0.0413836
BMPER	22.572	-0.782674	0.275422	-2.84173	0.00448694	0.0414633
ENOX1	21.9663	0.528902	0.186117	2.84177	0.00448641	0.0414633
GTF2F1	2129.17	-0.132603	0.0466605	-2.84187	0.00448504	0.0414633
MRPL17	1306.14	-0.195361	0.0687387	-2.84209	0.00448194	0.0414633
PPYR1	51.3687	0.590487	0.207806	2.84153	0.00448983	0.0414689
LUM	6971.19	0.537455	0.189175	2.84104	0.00449665	0.0415108
CCDC56	1585.57	-0.261967	0.0922289	-2.8404	0.0045057	0.0415733
FZD7	474.759	0.411468	0.144895	2.83977	0.00451467	0.041635
ZNF697	207.082	0.287518	0.101274	2.839	0.00452552	0.041714
MGST2	1351.06	-0.244176	0.086027	-2.83836	0.00453461	0.0417377
POP7	728.765	-0.20601	0.0725804	-2.83836	0.00453455	0.0417377
SFRS3	6156.67	-0.149308	0.0526039	-2.83833	0.00453497	0.0417377
C17orf93	26.5725	-0.785883	0.27692	-2.83794	0.00454062	0.0417686
SLC29A1	1911.36	-0.224611	0.0791566	-2.83755	0.00454606	0.0417976
MME	539.456	0.780584	0.275115	2.8373	0.00454968	0.0418098
CSTB	4401.57	0.267822	0.0944144	2.83666	0.00455884	0.0418312
ITPKA	218.282	-0.478451	0.168687	-2.83633	0.00456348	0.0418312
KRT79	0.530522	1.51164	0.532918	2.83653	0.00456063	0.0418312
RASGRP4	16.0805	0.544451	0.191951	2.83641	0.00456244	0.0418312
TPX2	3118.15	-0.261739	0.0922652	-2.83682	0.0045566	0.0418312
CPT1C	33.8226	0.477423	0.168378	2.83542	0.0045766	0.0419303
RASA4	175.887	0.368725	0.130052	2.8352	0.00457968	0.0419375
ISM2	35.9343	0.949647	0.334986	2.83488	0.00458426	0.0419583
MRPL37	2263.79	-0.226451	0.0799032	-2.83407	0.00459598	0.0420445
HRASLS	3.21303	1.22398	0.432079	2.83276	0.00461474	0.0421949
FAM129B	6008.38	0.176123	0.0621915	2.83195	0.00462656	0.0422818
GSDMD	1787.57	-0.280243	0.0989669	-2.83168	0.00463041	0.0422958
SLC25A1	1996.91	-0.246636	0.0871058	-2.83145	0.00463371	0.0423047
JMJD8	1347.2	-0.200935	0.0709866	-2.8306	0.00464604	0.0423748
[truncated: 18,534 more rows]

## Sheet: DE05_onlyTAF_vs_doublepositive
Differential gene expression analysis: only TAF vs double positive
positive LFC upregulated in only TAF; negative LFC upregulated in double positive
Gene	baseMean	log2FoldChange	lfcSE	stat	pvalue	padj
AFAP1-AS1	176.059	-4.67936	0.564252	-8.29303	1.10396e-16	2.01163e-12
FABP4	127.822	-4.26483	0.538199	-7.92425	2.29521e-15	2.09116e-11
PLIN1	26.3714	-2.49401	0.367276	-6.79055	1.11706e-11	6.78504e-08
PRG4	29.6639	-2.57138	0.381872	-6.73361	1.65509e-11	7.53975e-08
SLC26A9	31.2662	-3.74676	0.579519	-6.46529	1.01107e-10	3.68474e-07
KRT14	9.18884	-4.03986	0.663241	-6.09108	1.12148e-09	3.40594e-06
DCBLD2	704.481	-1.29435	0.215672	-6.00146	1.95552e-09	5.09049e-06
TUSC5	8.1786	-4.63675	0.777561	-5.9632	2.47338e-09	5.63374e-06
AVPR2	10.589	-1.80528	0.306716	-5.88585	3.96016e-09	8.018e-06
CABP7	6.08237	1.66161	0.302562	5.49181	3.97836e-08	7.24937e-05
AQP5	122.892	-3.31584	0.62447	-5.30984	1.09719e-07	0.000181754
ANO7	145.174	1.85091	0.351542	5.26511	1.40105e-07	0.000212749
ADIPOQ	65.5844	-5.96238	1.13679	-5.24494	1.5633e-07	0.000219127
PLIN4	227.286	-2.42035	0.464685	-5.20858	1.90288e-07	0.000247673
HSPA6	157.957	-1.29972	0.25278	-5.14171	2.72249e-07	0.000330728
PCDHGA7	19.6465	-1.93266	0.377164	-5.1242	2.98799e-07	0.000340295
SFTPB	6.74586	-2.79629	0.550281	-5.08157	3.74328e-07	0.000401235
MFI2	696.114	-1.24406	0.246434	-5.04825	4.45877e-07	0.000451377
ANXA8	7.17945	-2.17483	0.435955	-4.98866	6.08002e-07	0.000583105
IGF2	12085.6	-2.39782	0.494137	-4.85255	1.21887e-06	0.00109624
L1CAM	301.818	-1.99486	0.411699	-4.84543	1.26337e-06	0.00109624
GALNT8	169.533	1.89312	0.395354	4.78842	1.68102e-06	0.00136701
CD36	175.725	-1.49815	0.313212	-4.78318	1.72546e-06	0.00136701
SERPINA5	20.7415	-1.52658	0.320234	-4.76707	1.86921e-06	0.00141415
ANGPTL4	181.322	-1.28099	0.269141	-4.75956	1.94017e-06	0.00141415
HMGA2	344.343	-1.24881	0.273407	-4.56758	4.93379e-06	0.00345783
HORMAD1	7.9012	-2.9922	0.657329	-4.55206	5.31225e-06	0.00358518
C22orf45	3.37471	1.68332	0.371494	4.53121	5.8646e-06	0.00360457
TREML2	31.3974	-1.69113	0.37335	-4.52962	5.9091e-06	0.00360457
NTSR1	53.1626	-1.92327	0.424946	-4.52592	6.01329e-06	0.00360457
C6	9.30074	-2.09759	0.463986	-4.5208	6.1605e-06	0.00360457
FGGY	576.271	1.44969	0.321078	4.51505	6.33006e-06	0.00360457
ZBED2	26.2895	-1.62977	0.363559	-4.48281	7.3666e-06	0.0040677
SPESP1	7.8818	-1.43011	0.321056	-4.45439	8.41331e-06	0.00450904
HSD3B2	7.39602	-2.63966	0.594133	-4.44288	8.8762e-06	0.0046212
RETNLB	176.407	2.22389	0.501811	4.43173	9.34791e-06	0.0047316
EHBP1	706.507	-0.430375	0.0974135	-4.41802	9.96084e-06	0.00483671
SLC6A19	18.2138	-2.59002	0.58696	-4.4126	1.02138e-05	0.00483671
LRRN4	8.87098	-1.54564	0.350511	-4.40969	1.03519e-05	0.00483671
ARL4D	55.928	-0.880066	0.200817	-4.38243	1.17364e-05	0.0053465
ENTHD1	3.05642	-1.7478	0.399358	-4.37654	1.2058e-05	0.00535905
STOML3	9.40182	1.66638	0.38453	4.33356	1.4672e-05	0.00636557
HRASLS5	14.7827	-1.82471	0.42224	-4.3215	1.54973e-05	0.00656724
H19	4746.61	-1.74355	0.408005	-4.27335	1.92555e-05	0.00785787
LBP	8.28542	-2.11026	0.494017	-4.27163	1.94053e-05	0.00785787
CRLF1	10.8515	-1.52305	0.357588	-4.25923	2.05131e-05	0.00809796
PPBP	359.51	-2.63848	0.620062	-4.25519	2.08871e-05	0.00809796
LAMC2	4612.53	-0.7626	0.180068	-4.23507	2.28481e-05	0.00855783
CHN2	651.252	1.05012	0.24826	4.22991	2.3378e-05	0.00855783
ABLIM3	188.693	-1.13217	0.267721	-4.22891	2.34821e-05	0.00855783
GUCA2A	171.011	-1.69387	0.401553	-4.2183	2.46148e-05	0.00879472
CALB2	78.2227	-1.76325	0.419091	-4.20733	2.58411e-05	0.00901999
CECR7	4.18272	-1.78306	0.424143	-4.2039	2.62353e-05	0.00901999
KIF19	37.4347	1.83996	0.438291	4.19803	2.69244e-05	0.00908549
LCN15	190.545	2.83181	0.675934	4.18948	2.79593e-05	0.00914074
IGFL1	18.4263	-2.64943	0.632561	-4.18841	2.80914e-05	0.00914074
LRAT	2.79883	-1.82963	0.439462	-4.16333	3.13636e-05	0.0100264
COL4A3	8.64353	1.76312	0.42514	4.14715	3.3664e-05	0.0105763
ADH1B	173.967	-2.19281	0.530354	-4.13461	3.55552e-05	0.0109811
LEP	4.23912	-2.56777	0.623234	-4.12008	3.78737e-05	0.0114124
TMEM154	127.639	-0.734827	0.178439	-4.11808	3.82042e-05	0.0114124
RNF207	134.037	0.872679	0.215663	4.04649	5.19913e-05	0.0148807
GLDC	28.2667	-1.79259	0.443005	-4.04644	5.20029e-05	0.0148807
HEY1	104.146	-0.577967	0.142875	-4.04526	5.22645e-05	0.0148807
ORM1	12.3201	2.31266	0.573176	4.03482	5.46436e-05	0.0153187
GPIHBP1	10.5488	-1.34671	0.335341	-4.01593	5.92117e-05	0.0163478
AKR1C1	151.545	-1.05591	0.264017	-3.99938	6.35076e-05	0.0172722
HP	6.4713	-1.9215	0.480914	-3.99551	6.45551e-05	0.0172989
KRT17	574.241	-1.49308	0.374255	-3.98947	6.62216e-05	0.017483
C5orf23	53.403	-1.52883	0.383799	-3.98341	6.79338e-05	0.017483
SH3GL2	3.04619	1.59484	0.400435	3.98276	6.81206e-05	0.017483
IP6K2	1573.58	0.353188	0.088802	3.97725	6.97177e-05	0.017639
ATP6V1C2	257.451	0.857841	0.215861	3.97404	7.06644e-05	0.017639
FAM20B	1108	-0.247329	0.0624693	-3.95922	7.51964e-05	0.0185166
LPGAT1	2015.56	-0.461439	0.116917	-3.94673	7.92243e-05	0.0192483
NPR3	17.4054	-1.72372	0.437507	-3.93987	8.15263e-05	0.019547
LGALS12	4.20342	-2.07296	0.526782	-3.93514	8.31479e-05	0.0196769
PPPDE1	1301.29	-0.273127	0.0695425	-3.92748	8.58392e-05	0.0200534
IGLON5	9.75533	-1.10065	0.280611	-3.92232	8.77006e-05	0.0202289
MLLT11	59.1667	-0.744177	0.190262	-3.91133	9.17901e-05	0.0205607
EYA1	41.3065	1.9639	0.502485	3.90838	9.29171e-05	0.0205607
SNCG	40.4253	-1.1439	0.292744	-3.90751	9.32506e-05	0.0205607
TLL1	13.9591	-1.38349	0.354152	-3.90647	9.36524e-05	0.0205607
EPHA10	287.88	0.64339	0.164838	3.90316	9.49448e-05	0.0205962
SLC2A1	5223.74	-0.8333	0.213658	-3.90015	9.6133e-05	0.0206087
RPL10L	4.69835	1.70503	0.438706	3.8865	0.0001017	0.0215487
CCL14	64.2764	-1.20229	0.309996	-3.87841	0.000105141	0.0220216
AADAC	9.77015	-1.44172	0.37237	-3.87174	0.000108061	0.0223533
GPD1L	1148.44	0.412614	0.10664	3.86923	0.000109178	0.0223533
TMEM132E	4.94584	-1.29899	0.336473	-3.8606	0.00011311	0.0229011
MS4A12	120.712	-2.38339	0.617906	-3.8572	0.000114692	0.0229662
HAS3	358.772	-1.04692	0.272163	-3.84666	0.000119737	0.0237157
CORO2B	23.7424	-1.1242	0.292759	-3.84003	0.000123017	0.0241035
KIAA1324	2522.66	1.13079	0.295783	3.82305	0.000131812	0.0255518
STX6	980.373	-0.232544	0.0609528	-3.81516	0.000136097	0.0261048
CLDN5	133.556	-0.921304	0.241775	-3.81058	0.00013864	0.0263156
LIPE	198.633	-0.58292	0.153671	-3.79331	0.000148652	0.0277353
ABHD11	1952.41	0.500488	0.13205	3.79013	0.000150571	0.0277353
ACADM	821.313	0.514653	0.135795	3.78994	0.000150686	0.0277353
MUTYH	320.494	0.440374	0.116473	3.7809	0.00015626	0.0284737
FAM55B	50.2556	1.36829	0.362249	3.77719	0.000158605	0.0285571
MOBKL2C	393.473	0.307955	0.0816193	3.77307	0.000161253	0.0285571
APOB	12.483	-2.18071	0.578006	-3.77281	0.000161419	0.0285571
APOA2	3.80903	-2.92643	0.776642	-3.76806	0.000164522	0.0286372
RNF112	10.7407	-0.956407	0.254011	-3.76522	0.000166403	0.0286372
VEGFA	3506.4	-0.502972	0.13367	-3.7628	0.000168022	0.0286372
TG	185.283	1.26691	0.336713	3.7626	0.000168158	0.0286372
CILP	148.561	-1.62524	0.432872	-3.75456	0.000173647	0.029298
SLC34A2	4.16787	-2.03544	0.543298	-3.74646	0.000179345	0.0299818
NGFR	71.9559	-1.30619	0.348953	-3.74317	0.000181715	0.0301019
PLXNB3	87.5569	-1.3379	0.357781	-3.73943	0.000184435	0.0302773
ARX	11.7547	2.12101	0.567855	3.73512	0.000187622	0.0303142
NGLY1	654.951	0.245884	0.0658388	3.73464	0.000187987	0.0303142
IL1RAP	185.214	-0.488391	0.130856	-3.73227	0.000189763	0.0303321
CPT2	888.96	0.377425	0.101265	3.7271	0.000193699	0.0304797
SCN4A	4.18306	-1.33753	0.358908	-3.72666	0.000194032	0.0304797
ATP6AP1L	27.4824	0.686339	0.184527	3.71946	0.000199651	0.0310943
HRNBP3	11.5446	-1.59356	0.429467	-3.71055	0.000206806	0.0319357
LARS2	934.437	0.366032	0.0988801	3.70178	0.000214095	0.0323381
LINC01140	15.3179	-1.04159	0.281507	-3.70006	0.00021555	0.0323381
TP63	8.91109	-1.29302	0.349494	-3.69969	0.000215862	0.0323381
INSIG2	524.769	-0.31042	0.0839216	-3.69893	0.00021651	0.0323381
F5	247.932	-1.5237	0.41262	-3.69274	0.000221847	0.0328659
CD177	185.113	-1.76339	0.477936	-3.68959	0.000224615	0.0330076
SLC6A15	1.72758	-2.12459	0.576524	-3.68517	0.000228547	0.0333167
ITGB1	9951.34	-0.366735	0.0996675	-3.67959	0.000233611	0.0337846
MEP1B	15.4741	-1.753	0.477899	-3.66814	0.000244323	0.0350555
CACNA1B	5.90576	1.86245	0.508052	3.66587	0.000246503	0.035092
PROZ	3.9907	1.08048	0.29594	3.651	0.000261221	0.0367153
AKAP3	18.3694	1.01535	0.278533	3.64534	0.000267034	0.0367153
PARP3	454.589	0.438653	0.120333	3.64534	0.000267041	0.0367153
MAMDC4	112.313	0.939036	0.257641	3.64475	0.000267654	0.0367153
PPP4R4	4.19807	1.49323	0.409729	3.64443	0.00026798	0.0367153
C7orf52	5.69364	1.72026	0.473269	3.63483	0.00027816	0.0378256
RGMB	1185.07	0.795936	0.219513	3.62591	0.000287942	0.0388658
CATSPER1	4.91054	-1.26257	0.34849	-3.62297	0.000291242	0.0390222
ZBTB20	5.16302	-0.655035	0.18174	-3.60424	0.000313069	0.0416405
RBM15B	2068.18	0.240143	0.0669754	3.58554	0.000336382	0.043883
TOE1	338.224	0.279293	0.0779318	3.58381	0.000338618	0.043883
USP19	1350.25	0.252089	0.0703471	3.58351	0.000339008	0.043883
MEGF11	7.28534	1.39412	0.389387	3.58029	0.000343218	0.043883
TNFRSF11B	430.569	-1.16198	0.324583	-3.5799	0.000343726	0.043883
CD22	52.7681	-1.33385	0.372647	-3.5794	0.000344379	0.043883
HEMK1	455.679	0.364752	0.101956	3.57753	0.000346856	0.0438917
SLC35F3	1.32366	-1.83377	0.513064	-3.57415	0.000351368	0.0439057
SELENBP1	5494.93	0.948256	0.265333	3.57384	0.000351785	0.0439057
CALN1	0.884086	1.95963	0.548693	3.57145	0.000355014	0.0440072
TMEM38A	72.1397	0.748354	0.209788	3.56719	0.000360825	0.0444253
C7orf63	52.7927	0.55667	0.156192	3.564	0.000365247	0.044668
KLK3	18.3682	1.8194	0.511288	3.55846	0.000373036	0.0453164
KCTD16	10.7754	1.55094	0.436884	3.55002	0.000385207	0.046485
ACTR3B	250.759	0.368766	0.104022	3.54506	0.000392522	0.0470314
KCNA6	34.145	1.26117	0.355962	3.54299	0.00039561	0.0470314
NGF	5.86507	-0.967133	0.273066	-3.54175	0.000397477	0.0470314
SYT12	22.6195	1.20393	0.340471	3.53608	0.00040611	0.0477428
SDK2	54.2037	1.17012	0.331485	3.52995	0.000415646	0.0482749
CSPG5	23.1176	0.957456	0.271519	3.52629	0.000421426	0.0482749
KLHL30	10.3714	-1.00516	0.285085	-3.52582	0.000422179	0.0482749
RANBP3L	1.65205	-1.83292	0.5201	-3.52417	0.00042481	0.0482749
C1orf109	374.313	0.293883	0.0834168	3.52307	0.000426586	0.0482749
HSPA1A	11150	-0.624468	0.177299	-3.52212	0.000428116	0.0482749
HAVCR1	49.0527	1.94489	0.552298	3.52146	0.000429181	0.0482749
AKR1C2	115.396	-0.998477	0.28381	-3.51812	0.000434623	0.0485872
CTH	136.168	0.631024	0.179774	3.51008	0.000447964	0.0497731
LOC729467	2.0056	1.68758	0.481146	3.50742	0.000452482	0.0499705

## Sheet: DE05_onlyTAF_vs_doublenegative
Differential gene expression analysis: only TAF vs double negative
positive LFC upregulated in only TAF; negative LFC upregulated in double negative
Gene	baseMean	log2FoldChange	lfcSE	stat	pvalue	padj
IGF2	12085.6	-5.38175	0.467254	-11.5178	1.07306e-30	1.95534e-26
AFAP1-AS1	176.059	-4.61074	0.534084	-8.63299	5.97697e-18	5.44562e-14
INS-IGF2	17.1723	-6.34201	0.745841	-8.50316	1.84497e-17	1.12063e-13
HORMAD1	7.9012	-4.0689	0.624769	-6.51265	7.3836e-11	3.3636e-07
GABRA4	17.5196	-3.0468	0.474264	-6.42427	1.32504e-10	4.82899e-07
SLC37A2	233.123	1.89277	0.307952	6.14632	7.93031e-10	2.40843e-06
H19	4746.61	-2.3216	0.385809	-6.01748	1.77153e-09	4.61154e-06
UST	55.2123	1.67541	0.283813	5.90323	3.56454e-09	8.11912e-06
PSCA	55.5086	2.9162	0.511244	5.70412	1.16944e-08	2.27274e-05
PCDH19	92.568	2.17445	0.381942	5.69314	1.24725e-08	2.27274e-05
PLAC2	16.3428	1.51412	0.299671	5.05259	4.35853e-07	0.000722011
PRSS35	10.0328	1.28528	0.261676	4.91173	9.02745e-07	0.00137082
DMRTC1B	5.05133	2.51816	0.516486	4.87556	1.08498e-06	0.00152081
PCDHA12	4.50603	2.31903	0.484867	4.78281	1.72863e-06	0.00213685
CSMD2	25.9677	1.3939	0.291654	4.77931	1.75901e-06	0.00213685
ORM1	12.3201	2.52036	0.541917	4.65082	3.30613e-06	0.0036548
CXCL17	32.369	2.46616	0.532729	4.6293	3.66912e-06	0.0036548
FABP3	137.5	1.47352	0.318505	4.62636	3.72149e-06	0.0036548
ST8SIA2	5.58216	1.2802	0.277705	4.60992	4.02825e-06	0.0036548
PPBP	359.51	2.70208	0.58717	4.60186	4.18725e-06	0.0036548
C7orf57	1.96508	1.96897	0.427978	4.60064	4.21199e-06	0.0036548
DNAH11	1.73775	1.72199	0.376933	4.56842	4.91421e-06	0.00396939
EPB41L4A	133.558	0.821818	0.180293	4.55823	5.15863e-06	0.00396939
APLP1	23.2691	1.16488	0.255712	4.55542	5.22804e-06	0.00396939
psiTPTE22	19.4398	1.2072	0.265562	4.54584	5.47167e-06	0.00398819
C22orf45	3.37471	1.5517	0.347683	4.46297	8.08303e-06	0.00566496
UPK3B	16.52	1.40995	0.319905	4.40739	1.04626e-05	0.00706108
TMEM84	1.12661	1.69907	0.387827	4.381	1.18134e-05	0.00768802
SYT12	22.6195	1.40559	0.321992	4.3653	1.2695e-05	0.00797684
ELFN2	33.1664	1.5933	0.365833	4.35526	1.32907e-05	0.00807276
ECEL1	13.0987	1.80412	0.415504	4.34199	1.41195e-05	0.00816065
CBLN4	2.69294	2.28778	0.527523	4.33684	1.44544e-05	0.00816065
HRNR	3.78384	1.44465	0.333837	4.32741	1.50876e-05	0.00816065
RNF207	134.037	0.881871	0.203883	4.32538	1.52268e-05	0.00816065
PLEKHG4B	4.13242	1.32056	0.308041	4.28696	1.81132e-05	0.00936978
STEAP4	109.503	1.18895	0.278002	4.27678	1.89616e-05	0.00936978
MAGI2	63.3137	0.690611	0.161507	4.27603	1.90255e-05	0.00936978
GRID1	19.2527	0.999223	0.234326	4.26425	2.00577e-05	0.0095042
GRM1	1.53583	1.46766	0.344433	4.26111	2.03415e-05	0.0095042
RNF8	492.262	-0.268758	0.0632237	-4.2509	2.12909e-05	0.00969905
RET	71.0914	1.50861	0.358764	4.20503	2.61044e-05	0.0113544
GPAT2	32.234	-1.34019	0.318975	-4.20156	2.65084e-05	0.0113544
WNT7B	59.0435	1.73835	0.413979	4.19913	2.6794e-05	0.0113544
IL17REL	3.56699	-1.80376	0.432512	-4.17043	3.04026e-05	0.0125908
NFE2L3	3143.38	-0.474159	0.113909	-4.16261	3.14625e-05	0.0127402
PIH1D1	1163.54	-0.379029	0.0918796	-4.12528	3.70291e-05	0.0146684
GPR83	3.39502	1.20123	0.292087	4.11257	3.91271e-05	0.0148279
NPY1R	47.8848	1.66034	0.404065	4.10909	3.97218e-05	0.0148279
SDK2	54.2037	1.28759	0.313417	4.10821	3.9873e-05	0.0148279
TNNC1	54.7813	1.4106	0.344694	4.09231	4.27099e-05	0.0155652
FZD10	156.127	-1.87091	0.458977	-4.07627	4.57638e-05	0.0163512
CCBP2	18.142	0.938647	0.231398	4.05642	4.98306e-05	0.0174618
C2CD4A	481.501	-1.08292	0.270042	-4.01021	6.06642e-05	0.020857
VGLL1	10.1038	2.7431	0.685876	3.99941	6.34997e-05	0.0214276
EYA2	58.5648	1.45469	0.364197	3.99424	6.49013e-05	0.0214298
SERPINA3	174.755	-1.46221	0.366398	-3.99077	6.58582e-05	0.0214298
BST1	90.2054	0.911813	0.228943	3.98271	6.81346e-05	0.0217816
NOV	109.749	1.00954	0.254004	3.9745	7.05285e-05	0.0221581
WDR54	168.265	-0.646958	0.163933	-3.94648	7.93092e-05	0.0244945
SCAMP5	295.157	0.825414	0.209936	3.93174	8.43328e-05	0.0256119
CDKAL1	313.846	-0.373867	0.0952064	-3.92691	8.60435e-05	0.025703
HMGA1	9179.73	-0.509144	0.130416	-3.904	9.46149e-05	0.0278076
SIX1	16.5755	1.17158	0.300584	3.89769	9.71146e-05	0.0280892
LOC653786	3.43528	1.03907	0.266929	3.89268	9.91424e-05	0.0282277
PBX2	983.062	-0.294081	0.0758151	-3.87893	0.000104916	0.029412
SHC4	12.988	0.961291	0.248605	3.86675	0.000110297	0.030452
HYAL4	0.798159	1.77604	0.461357	3.84959	0.000118314	0.0313163
HS3ST2	18.6415	1.24109	0.322438	3.84908	0.000118563	0.0313163
GP5	3.2687	1.04976	0.272794	3.84819	0.000118993	0.0313163
SYP	53.2101	0.804486	0.209201	3.84551	0.000120302	0.0313163
DNAH7	22.4562	0.760353	0.198171	3.83685	0.000124621	0.0319837
WIPF3	9.35602	1.42108	0.371121	3.82916	0.000128579	0.0321794
MUC16	14.8539	2.55486	0.667354	3.82835	0.000129007	0.0321794
VGLL3	131.28	1.00619	0.263045	3.82517	0.000130681	0.0321794
ZP2	5.21315	-2.01834	0.52875	-3.81719	0.000134979	0.0327945
C9orf71	40.9309	1.97859	0.519629	3.80771	0.000140262	0.0336295
PROZ	3.9907	1.05335	0.278063	3.78816	0.000151767	0.0349096
TNFRSF19	136.813	1.34144	0.354279	3.7864	0.000152847	0.0349096
ZNF365	9.98276	1.24273	0.32832	3.78511	0.000153643	0.0349096
SEMA3D	25.2686	1.40098	0.370272	3.78365	0.000154543	0.0349096
HLA-DOA	282.658	1.03826	0.27448	3.78263	0.000155179	0.0349096
CLDN10	7.54237	-2.52569	0.668926	-3.77573	0.000159538	0.0354524
MUC15	2.17759	3.02224	0.805019	3.75425	0.000173861	0.0381697
QDPR	750.577	-0.32597	0.0869069	-3.7508	0.000176275	0.0382262
C7orf52	5.69364	1.67242	0.446226	3.74791	0.000178314	0.0382262
PVR	1805.58	-0.323428	0.0864145	-3.74276	0.000182012	0.0385654
ZNF444	603.975	-0.396288	0.106072	-3.73603	0.000186947	0.0391556
2003-09-01	63.9625	1.0574	0.284455	3.71728	0.000201379	0.0416992
SNRPC	1689.25	-0.319037	0.0859184	-3.71326	0.00020461	0.0418922
DNER	9.59353	1.35174	0.365986	3.69342	0.000221261	0.0445554
SFRS12IP1	590.995	-0.327229	0.0886322	-3.69199	0.000222508	0.0445554
RALGPS1	425.594	0.408608	0.110803	3.68769	0.000226298	0.0446633
FLJ11235	5.40558	0.815525	0.221262	3.68579	0.000227996	0.0446633
NFKBIB	734.817	-0.417467	0.113365	-3.6825	0.000230961	0.0446633
CYTH3	614.649	0.414376	0.112589	3.68042	0.000232851	0.0446633
GIYD2	814.772	-0.484256	0.131774	-3.6749	0.000237947	0.0451653
C6orf129	277.644	-0.475722	0.129659	-3.66904	0.000243464	0.0457361
HULC	98.7705	-3.10826	0.849798	-3.65764	0.00025455	0.0471147
CSPG5	23.1176	0.937333	0.256458	3.65492	0.000257266	0.0471147
ARID3A	334.09	-0.740177	0.202587	-3.65363	0.000258559	0.0471147
CLCNKB	0.934605	1.56863	0.431305	3.63695	0.000275886	0.0489772
ADCK4	559.142	-0.357409	0.0982932	-3.63615	0.000276743	0.0489772
KRT4	4.75439	2.17566	0.598357	3.63606	0.000276844	0.0489772
HNRNPL	6149.96	-0.16777	0.046214	-3.63027	0.000283122	0.0496062
