# Supplementary material for: Converging deep learning and human-observed tumor-adipocyte interaction as a biomarker in colorectal cancer
Source: Commun Med (Lond). 2024 Aug 15;4:163. doi: 10.1038/s43856-024-00589-6 (PMC11327259; doi:10.1038/s43856-024-00589-6)
Supplement: Supplementary file 6 — Supplementary Data 3 [file 43856_2024_589_MOESM6_ESM.xlsx]

## Sheet: Clini_Mol_TAF_SARIFA
PATIENT	SampleIDs	PDS1	PDS2	PDS3	prediction	PDS_call	Project	SARIFA_Status	CMS_Call	TotalCounts	SARIFA-status	Sex	Rand	Rand2	Rand3	Study ID	Sample ID	TAF	Comment to TAF	Diagnosis Age	Neoplasm Disease Stage American Joint Committee on Cancer Code	American Joint Committee on Cancer Publication Version Type	Aneuploidy_Score	Buffa Hypoxia Score	Cancer Type	TCGA PanCatlas Cancer Type Acronym	Cancer Type Detailed	Last Communication Contact from Initial Pathologic Diagnosis Date	Birth from Initial Pathologic Diagnosis Date	Last Alive Less Initial Pathologic Diagnosis Date Calculated Day Value	Disease Free (Months)	Disease Free Status	Months of disease-specific survival	Disease-specific Survival status	Ethnicity Category	Form completion date	FGA	Neoplasm Histologic Grade	Neoadjuvant Therapy Type Administered Prior To Resection Text	ICD-10 Classification	Intertiol Classification of Diseases for Oncology, Third Edition ICD-O-3 Histology Code	Intertiol Classification of Diseases for Oncology, Third Edition ICD-O-3 Site Code	Informed consent verified	In PanCan Pathway Alysis	MSI MANTIS Score	MSIsensor_Score	Mutation Count	New Neoplasm Event Post Initial Therapy Indicator	Oncotree Code
TCGA-3L-AA1B	TCGA_3L_AA1B	0.0123246	0.406853	0.580822	PDS3	Mixed	TCGA-COAD	0	CMS2	1.85704e+07	SARIFA_Negative	FEMALE	R2	R2	R1	coadread_tcga_pan_can_atlas_2018	TCGA-3L-AA1B-01	no	NA	61	STAGE I	7TH	19	5	Colorectal Cancer	COAD	Colon Adenocarcinoma	475	-22379	0	15.6163	0	15.6163	0	Not Hispanic Or Latino	4/22/14	0.1127	NA	No	C18.0	8140/3	C18.0	Yes	Yes	0.3057	0.05	120	No	COAD
TCGA-4N-A93T	TCGA_4N_A93T	0.0052755	0.0193379	0.975387	PDS3	PDS3	TCGA-COAD	1	NA	1.84284e+07	SARIFA_Positive	MALE	R1	R2	R1	coadread_tcga_pan_can_atlas_2018	TCGA-4N-A93T-01	yes	NA	67	STAGE IIIB	7TH	13	-15	Colorectal Cancer	COAD	Colon Adenocarcinoma	146	-24523	0	NA	NA	4.79995	0	Not Hispanic Or Latino	41649	0.313	NA	No	C18.2	8140/3	C18.2	Yes	Yes	0.3317	0.69	85	No	COAD
TCGA-4T-AA8H	TCGA_4T_AA8H	0.0361672	0.0326671	0.931166	PDS3	PDS3	TCGA-COAD	0	CMS3	1.78885e+07	SARIFA_Negative	FEMALE	R1	R1	R2	coadread_tcga_pan_can_atlas_2018	TCGA-4T-AA8H-01	yes	mucin	42	STAGE IIA	7TH	18	15	Colorectal Cancer	COAD	Mucinous Adenocarcinoma of the Colon and Rectum	385	-15494	0	12.6574	0	12.6574	0	Not Hispanic Or Latino	41765	0.2816	NA	No	C18.6	8480/3	C18.6	Yes	Yes	0.3144	0.17	120	No	MACR
TCGA-5M-AAT4	TCGA_5M_AAT4	0.942369	0.0119224	0.0457091	PDS1	PDS1	TCGA-COAD	1	NA	1.84636e+07	SARIFA_Positive	MALE	R1	R1	R2	coadread_tcga_pan_can_atlas_2018	TCGA-5M-AAT4-01	yes	NA	74	STAGE IV	6TH	18	35	Colorectal Cancer	COAD	Colon Adenocarcinoma	NA	-27095	0	NA	NA	1.61094	1	Hispanic Or Latino	1/27/15	0.4095	NA	No	C18.2	8140/3	C18.2	Yes	Yes	0.3232	0.55	176	No	COAD
TCGA-5M-AAT6	TCGA_5M_AAT6	0.0667824	0.925768	0.00744943	PDS2	PDS2	TCGA-COAD	1	CMS1	1.87579e+07	SARIFA_Positive	FEMALE	R2	R1	R1	coadread_tcga_pan_can_atlas_2018	TCGA-5M-AAT6-01	yes	NA	40	STAGE IV	6TH	3	17	Colorectal Cancer	COAD	Colon Adenocarcinoma	NA	-14852	0	NA	NA	9.53414	1	Hispanic Or Latino	1/27/15	0.05	NA	No	C18.2	8140/3	C18.2	Yes	Yes	0.66	20.58	1860	Yes	COAD
TCGA-5M-AATE	TCGA_5M_AATE	0.834697	0.0970741	0.0682289	PDS1	PDS1	TCGA-COAD	1	CMS2	1.74462e+07	SARIFA_Positive	MALE	R1	R1	R1	coadread_tcga_pan_can_atlas_2018	TCGA-5M-AATE-01	yes	NA	76	STAGE IIA	7TH	20	15	Colorectal Cancer	COAD	Colon Adenocarcinoma	1200	-27870	0	NA	NA	39.4516	0	Hispanic Or Latino	1/27/15	0.4018	NA	No	C18.2	8140/3	C18.2	Yes	Yes	0.3252	0.47	113	Yes	COAD
TCGA-A6-2685	TCGA_A6_2685	0.00242985	0.738844	0.258726	PDS2	PDS2	TCGA-COAD	0	CMS4	1.93645e+07	SARIFA_Negative	FEMALE	R1	R2	R1	coadread_tcga_pan_can_atlas_2018	TCGA-A6-2685-01	no	NA	48	STAGE IIA	6TH	11	11	Colorectal Cancer	COAD	Colon Adenocarcinoma	1133	-17757	0	NA	NA	37.2489	0	Not Hispanic Or Latino	40576	0.1206	NA	No	C18.9	8140/3	C18.9	Yes	Yes	0.3571	0	46	Yes	COAD
TCGA-A6-5656	TCGA_A6_5656	0.136416	0.0543543	0.80923	PDS3	PDS3	TCGA-COAD	0	CMS2	1.79863e+07	SARIFA_Negative	NA	R1	R2	R1	coadread_tcga_pan_can_atlas_2018	TCGA-A6-5656-01	yes	close	74	STAGE I	7TH	10	9	Colorectal Cancer	COAD	Colon Adenocarcinoma	1001	-27184	0	32.9092	0	32.9092	0	Not Hispanic Or Latino	8/15/11	NA	NA	No	C18.7	8140/3	C18.7	Yes	No	0.3197	15.42	107	No	COAD
TCGA-A6-6138	TCGA_A6_6138	0.0178518	0.976435	0.0057134	PDS2	PDS2	TCGA-COAD	0	CMS4	1.81934e+07	SARIFA_Negative	MALE	R1	R1	R1	coadread_tcga_pan_can_atlas_2018	TCGA-A6-6138-01	no	NA	61	STAGE I	NA	9	23	Colorectal Cancer	COAD	Colon Adenocarcinoma	685	-22523	0	NA	NA	22.5203	0	Not Hispanic Or Latino	40580	0.2186	NA	No	C18.0	8140/3	C18.0	Yes	Yes	0.3495	0.22	100	No	COAD
TCGA-A6-6142	TCGA_A6_6142	0.00801677	0.798444	0.193539	PDS2	PDS2	TCGA-COAD	1	CMS4	1.97437e+07	SARIFA_Positive	FEMALE	R1	R1	R2	coadread_tcga_pan_can_atlas_2018	TCGA-A6-6142-01	yes	NA	56	STAGE IVA	7TH	21	11	Colorectal Cancer	COAD	Colon Adenocarcinoma	763	-20485	0	NA	NA	25.0847	0	Not Hispanic Or Latino	6/21/11	0.2569	NA	No	C18.7	8140/3	C18.7	Yes	Yes	0.3596	0.07	79	Yes	COAD
TCGA-A6-6649	TCGA_A6_6649	0.00327626	0.784225	0.212499	PDS2	PDS2	TCGA-COAD	1	CMS4	1.83584e+07	SARIFA_Positive	MALE	R1	R2	R1	coadread_tcga_pan_can_atlas_2018	TCGA-A6-6649-01	yes	NA	66	STAGE IIIB	NA	19	-3	Colorectal Cancer	COAD	Colon Adenocarcinoma	735	-24237	0	24.1641	0	24.1641	0	Not Hispanic Or Latino	40792	0.1689	NA	No	C18.2	8140/3	C18.2	Yes	Yes	0.4012	0.19	119	No	COAD
TCGA-A6-6780	TCGA_A6_6780	0.775489	0.199488	0.0250222	PDS1	PDS1	TCGA-COAD	0	CMS1	1.95593e+07	SARIFA_Negative	NA	R2	R1	R1	coadread_tcga_pan_can_atlas_2018	TCGA-A6-6780-01	yes	close	74	STAGE IIA	7TH	2	35	Colorectal Cancer	COAD	Mucinous Adenocarcinoma of the Colon and Rectum	612	-27250	0	20.1203	0	20.1203	0	Not Hispanic Or Latino	40855	NA	NA	No	C18.2	8480/3	C18.2	Yes	No	1.1071	37.25	1179	No	MACR
TCGA-A6-6782	TCGA_A6_6782	0.01672	0.723573	0.259707	PDS2	PDS2	TCGA-COAD	1	CMS4	1.90625e+07	SARIFA_Positive	MALE	R1	R1	R1	coadread_tcga_pan_can_atlas_2018	TCGA-A6-6782-01	yes	NA	82	STAGE IIB	7TH	11	15	Colorectal Cancer	COAD	Colon Adenocarcinoma	617	-30012	0	20.2847	0	20.2847	0	Not Hispanic Or Latino	40703	0.2152	NA	No	C18.2	8140/3	C18.2	Yes	Yes	0.3922	0	126	No	COAD
TCGA-A6-A567	TCGA_A6_A567	0.313447	0.323045	0.363508	PDS3	Mixed	TCGA-COAD	1	CMS4	1.78092e+07	SARIFA_Positive	MALE	R2	R2	R2	coadread_tcga_pan_can_atlas_2018	TCGA-A6-A567-01	yes	NA	56	STAGE IV	6TH	14	5	Colorectal Cancer	COAD	Colon Adenocarcinoma	NA	-20493	0	NA	NA	61.8404	1	NA	4/18/13	0.308	NA	No	C18.7	8140/3	C18.7	Yes	Yes	0.2929	0.07	52	Yes	COAD
TCGA-AF-2687	TCGA_AF_2687	0.0237584	0.970956	0.00528559	PDS2	PDS2	TCGA-READ	0	CMS4	1.89262e+07	SARIFA_Negative	MALE	R1	R1	R1	coadread_tcga_pan_can_atlas_2018	TCGA-AF-2687-01	no	NA	57	STAGE IIIC	NA	24	25	Colorectal Cancer	READ	Rectal Adenocarcinoma	1427	-21098	0	41.6543	1	46.9146	0	Not Hispanic Or Latino	40757	0.2505	NA	No	C19	8140/3	C19.9	Yes	Yes	0.3529	0.08	98	Yes	READ
TCGA-AF-2690	TCGA_AF_2690	0.0056851	0.973234	0.0210812	PDS2	PDS2	TCGA-READ	1	CMS4	1.94982e+07	SARIFA_Positive	FEMALE	R2	R1	R2	coadread_tcga_pan_can_atlas_2018	TCGA-AF-2690-01	yes	NA	76	STAGE IIIC	6TH	25	15	Colorectal Cancer	READ	Rectal Adenocarcinoma	358	-28119	0	NA	NA	17.2272	0	Not Hispanic Or Latino	40604	0.4372	NA	No	C20	8140/3	C20.9	Yes	Yes	0.3412	0.03	72	No	READ
TCGA-AF-3911	TCGA_AF_3911	0.860092	0.0833692	0.0565391	PDS1	PDS1	TCGA-READ	0	CMS2	1.85131e+07	SARIFA_Negative	MALE	R1	R1	R1	coadread_tcga_pan_can_atlas_2018	TCGA-AF-3911-01	no	NA	48	STAGE IIIC	6TH	20	31	Colorectal Cancer	READ	Rectal Adenocarcinoma	1148	-17609	0	22.8491	1	37.7421	0	Not Hispanic Or Latino	6/28/11	0.47	NA	No	C20	8140/3	C20.9	Yes	Yes	0.3559	0.15	82	Yes	READ
TCGA-AF-A56L	TCGA_AF_A56L	0.720911	0.128817	0.150272	PDS1	PDS1	TCGA-READ	0	CMS2	1.93803e+07	SARIFA_Negative	FEMALE	R1	R1	R1	coadread_tcga_pan_can_atlas_2018	TCGA-AF-A56L-01	no	NA	48	STAGE IIIC	6TH	20	19	Colorectal Cancer	READ	Rectal Adenocarcinoma	2007	-17734	0	65.9828	0	65.9828	0	NA	4/18/13	0.1725	NA	No	C19	8140/3	C19.9	Yes	Yes	0.3287	0.22	116	No	READ
TCGA-AH-6544	TCGA_AH_6544	0.948277	0.0123719	0.0393515	PDS1	PDS1	TCGA-READ	1	CMS3	1.83905e+07	SARIFA_Positive	MALE	R1	R1	R2	coadread_tcga_pan_can_atlas_2018	TCGA-AH-6544-01	yes	NA	60	NA	7TH	18	29	Colorectal Cancer	READ	Rectal Adenocarcinoma	1173	-21977	0	NA	NA	38.564	0	NA	7/21/11	0.4187	NA	No	C19	8140/3	C19.9	Yes	Yes	0.3308	0.07	132	No	READ
TCGA-AH-6644	TCGA_AH_6644	0.0688326	0.886242	0.0449252	PDS2	PDS2	TCGA-READ	0	CMS4	1.9045e+07	SARIFA_Negative	MALE	R2	R1	R1	coadread_tcga_pan_can_atlas_2018	TCGA-AH-6644-01	no	NA	73	NA	7TH	31	9	Colorectal Cancer	READ	Rectal Adenocarcinoma	838	-26892	0	27.5504	0	27.5504	0	NA	7/20/11	0.3061	NA	No	C19	8140/3	C19.9	Yes	Yes	0.3448	0.17	103	No	READ
TCGA-AM-5821	TCGA_AM_5821	0.242291	0.751118	0.00659015	PDS2	PDS2	TCGA-COAD	1	CMS1	2.01993e+07	SARIFA_Positive	FEMALE	R1	R2	R1	coadread_tcga_pan_can_atlas_2018	TCGA-AM-5821-01	yes	NA	68	STAGE IIA	7TH	4	31	Colorectal Cancer	COAD	Colon Adenocarcinoma	28	-24903	0	NA	NA	0.920538	0	Not Hispanic Or Latino	7/15/11	0.105	NA	No	C18.7	8140/3	C18.7	Yes	Yes	0.8795	30.25	1204	NA	COAD
TCGA-AZ-4313	TCGA_AZ_4313	0.942521	0.0282581	0.0292206	PDS1	PDS1	TCGA-COAD	0	CMS3	1.96507e+07	SARIFA_Negative	NA	R1	R1	R2	coadread_tcga_pan_can_atlas_2018	TCGA-AZ-4313-01	no	NA	51	STAGE I	6TH	5	35	Colorectal Cancer	COAD	Colon Adenocarcinoma	2310	-18765	0	75.9444	0	75.9444	0	Not Hispanic Or Latino	40849	0.1381	NA	No	C18.6	8140/3	C18.6	Yes	No	0.7225	NA	NA	No	COAD
TCGA-AZ-4315	TCGA_AZ_4315	0.927807	0.0521209	0.0200718	PDS1	PDS1	TCGA-COAD	0	CMS1	1.97319e+07	SARIFA_Negative	MALE	R1	R1	R1	coadread_tcga_pan_can_atlas_2018	TCGA-AZ-4315-01	yes	very close	61	STAGE IIA	NA	0	35	Colorectal Cancer	COAD	Colon Adenocarcinoma	1776	-22340	0	NA	NA	58.3884	0	Not Hispanic Or Latino	3/21/11	0.0013	NA	No	C18.0	8140/3	C18.0	Yes	Yes	0.3429	0.67	6313	No	COAD
TCGA-AZ-4614	TCGA_AZ_4614	0.596024	0.203756	0.200221	PDS1	Mixed	TCGA-COAD	0	CMS1	1.86263e+07	SARIFA_Negative	FEMALE	R1	R2	R1	coadread_tcga_pan_can_atlas_2018	TCGA-AZ-4614-01	no	NA	71	STAGE IVA	NA	7	13	Colorectal Cancer	COAD	Colon Adenocarcinoma	NA	-26267	0	NA	NA	5.65473	1	Not Hispanic Or Latino	3/21/11	0.3669	NA	No	C18.0	8140/3	C18.0	Yes	Yes	0.3773	0.94	178	No	COAD
TCGA-AZ-4615	TCGA_AZ_4615	0.213982	0.765271	0.0207466	PDS2	PDS2	TCGA-COAD	1	CMS1	1.85221e+07	SARIFA_Positive	MALE	R1	R2	R2	coadread_tcga_pan_can_atlas_2018	TCGA-AZ-4615-01	yes	NA	84	STAGE IIIB	NA	2	31	Colorectal Cancer	COAD	Colon Adenocarcinoma	1002	-30908	0	NA	NA	32.9421	0	Not Hispanic Or Latino	3/22/11	0.0587	NA	No	C18.0	8140/3	C18.0	Yes	Yes	1.0327	33.79	837	No	COAD
TCGA-AZ-4682	TCGA_AZ_4682	0.877283	0.0275732	0.0951443	PDS1	PDS1	TCGA-COAD	0	CMS2	2.07698e+07	SARIFA_Negative	MALE	R2	R1	R1	coadread_tcga_pan_can_atlas_2018	TCGA-AZ-4682-01	no	NA	61	STAGE IVA	NA	10	27	Colorectal Cancer	COAD	Colon Adenocarcinoma	NA	-22409	0	NA	NA	22.3559	1	Not Hispanic Or Latino	3/23/11	0.354	NA	No	C19	8140/3	C19.9	Yes	Yes	0.367	0.13	71	No	COAD
TCGA-AZ-4684	TCGA_AZ_4684	0.145963	0.119475	0.734562	PDS3	PDS3	TCGA-COAD	0	CMS4	1.8963e+07	SARIFA_Negative	NA	R2	R1	R1	coadread_tcga_pan_can_atlas_2018	TCGA-AZ-4684-01	yes	close	49	STAGE IVA	NA	21	29	Colorectal Cancer	COAD	Colon Adenocarcinoma	1977	-18252	0	NA	NA	64.9965	0	Not Hispanic Or Latino	3/23/11	0.2936	NA	No	C19	8140/3	C19.9	Yes	No	0.3572	NA	NA	Yes	COAD
TCGA-AZ-5403	TCGA_AZ_5403	0.318987	0.0513401	0.629673	PDS3	PDS3	TCGA-COAD	0	CMS4	1.90242e+07	SARIFA_Negative	MALE	R1	R1	R1	coadread_tcga_pan_can_atlas_2018	TCGA-AZ-5403-01	no	NA	43	STAGE II	5TH	17	15	Colorectal Cancer	COAD	Colon Adenocarcinoma	NA	-15983	0	NA	NA	62.7938	1	Not Hispanic Or Latino	8/26/11	0.3092	NA	No	C18.6	8140/3	C18.6	Yes	Yes	0.3101	0.27	76	Yes	COAD
TCGA-AZ-6598	TCGA_AZ_6598	0.579696	0.369773	0.0505305	PDS1	Mixed	TCGA-COAD	0	CMS1	1.7954e+07	SARIFA_Negative	FEMALE	R1	R1	R2	coadread_tcga_pan_can_atlas_2018	TCGA-AZ-6598-01	no	NA	77	STAGE II	5TH	11	33	Colorectal Cancer	COAD	Colon Adenocarcinoma	NA	-28182	0	49.4132	0	49.4132	0	Not Hispanic Or Latino	8/29/11	0.2696	NA	No	C18.2	8140/3	C18.2	Yes	Yes	1.3777	43.27	2309	No	COAD
TCGA-AZ-6599	TCGA_AZ_6599	0.0178739	0.0380708	0.944055	PDS3	PDS3	TCGA-COAD	0	CMS3	1.92075e+07	SARIFA_Negative	MALE	R1	R1	R1	coadread_tcga_pan_can_atlas_2018	TCGA-AZ-6599-01	no	NA	72	STAGE I	5TH	0	-5	Colorectal Cancer	COAD	Colon Adenocarcinoma	NA	-26438	0	6.77253	0	6.77253	0	Not Hispanic Or Latino	8/29/11	0.006	NA	No	C18.0	8140/3	C18.0	Yes	Yes	0.3766	0.14	226	No	COAD
TCGA-AZ-6605	TCGA_AZ_6605	0.00254606	0.980486	0.0169681	PDS2	PDS2	TCGA-COAD	0	CMS4	1.87117e+07	SARIFA_Negative	MALE	R1	R1	R1	coadread_tcga_pan_can_atlas_2018	TCGA-AZ-6605-01	yes	close	77	STAGE IIIB	6TH	21	3	Colorectal Cancer	COAD	Colon Adenocarcinoma	NA	-28485	0	NA	NA	5.22734	0	Not Hispanic Or Latino	40583	0.1834	NA	No	C18.2	8140/3	C18.2	Yes	Yes	0.3467	0.02	105	No	COAD
TCGA-AZ-6607	TCGA_AZ_6607	0.012921	0.921965	0.0651137	PDS2	PDS2	TCGA-COAD	1	CMS4	2.12872e+07	SARIFA_Positive	NA	R1	R1	R1	coadread_tcga_pan_can_atlas_2018	TCGA-AZ-6607-01	yes	NA	69	STAGE IV	6TH	22	19	Colorectal Cancer	COAD	Colon Adenocarcinoma	NA	-25448	0	NA	NA	3.18901	1	Not Hispanic Or Latino	40583	0.4338	NA	No	C18.7	8140/3	C18.7	Yes	No	0.354	0	68	No	COAD
TCGA-CA-5255	TCGA_CA_5255	0.0231641	0.0167614	0.960075	PDS3	PDS3	TCGA-COAD	1	CMS1	1.98924e+07	SARIFA_Positive	MALE	R1	R1	R1	coadread_tcga_pan_can_atlas_2018	TCGA-CA-5255-01	yes	NA	45	STAGE IIA	6TH	18	33	Colorectal Cancer	COAD	Colon Adenocarcinoma	376	-16743	0	12.3615	0	12.3615	0	Not Hispanic Or Latino	40763	0.1646	NA	No	C18.9	8140/3	C18.9	Yes	Yes	0.3805	0.07	52	No	COAD
TCGA-CA-5797	TCGA_CA_5797	0.511261	0.219519	0.26922	PDS1	Mixed	TCGA-COAD	1	CMS4	1.759e+07	SARIFA_Positive	MALE	R2	R2	R1	coadread_tcga_pan_can_atlas_2018	TCGA-CA-5797-01	yes	NA	56	STAGE IIA	NA	17	23	Colorectal Cancer	COAD	Colon Adenocarcinoma	383	-20662	0	12.5916	0	12.5916	0	Not Hispanic Or Latino	40580	0.415	NA	No	C18.9	8140/3	C18.9	Yes	Yes	0.3554	0.61	59	No	COAD
TCGA-CA-6716	TCGA_CA_6716	0.0267214	0.176517	0.796762	PDS3	PDS3	TCGA-COAD	0	CMS2	1.86702e+07	SARIFA_Negative	MALE	R2	R1	R1	coadread_tcga_pan_can_atlas_2018	TCGA-CA-6716-01	no	NA	65	STAGE IIA	6TH	21	5	Colorectal Cancer	COAD	Colon Adenocarcinoma	371	-23943	0	12.1971	0	12.1971	0	Not Hispanic Or Latino	40763	0.2082	NA	No	C18.2	8260/3	C18.2	Yes	Yes	0.3773	0.56	135	No	COAD
TCGA-CA-6717	TCGA_CA_6717	0.0119313	0.963999	0.0240698	PDS2	PDS2	TCGA-COAD	0	CMS4	1.86908e+07	SARIFA_Negative	MALE	R1	R1	R1	coadread_tcga_pan_can_atlas_2018	TCGA-CA-6717-01	no	NA	57	STAGE IIA	6TH	NA	27	Colorectal Cancer	COAD	Mucinous Adenocarcinoma of the Colon and Rectum	388	-20984	0	12.756	0	12.756	0	Not Hispanic Or Latino	40763	0	NA	No	C18.2	8480/3	C18.2	Yes	Yes	0.3653	0.01	9586	No	MACR
TCGA-CA-6718	TCGA_CA_6718	0.215996	0.777697	0.00630626	PDS2	PDS2	TCGA-COAD	1	CMS1	1.80432e+07	SARIFA_Positive	MALE	R2	R1	R1	coadread_tcga_pan_can_atlas_2018	TCGA-CA-6718-01	yes	NA	46	STAGE IIA	6TH	2	19	Colorectal Cancer	COAD	Colon Adenocarcinoma	3	-17109	0	6.8054	1	10.0602	1	Not Hispanic Or Latino	40763	0.1047	NA	No	C18.9	8140/3	C18.9	Yes	Yes	0.3722	0	3205	Yes	COAD
TCGA-CA-6719	TCGA_CA_6719	0.0327869	0.617738	0.349475	PDS2	PDS2	TCGA-COAD	0	CMS4	1.86731e+07	SARIFA_Negative	MALE	R1	R1	R1	coadread_tcga_pan_can_atlas_2018	TCGA-CA-6719-01	no	NA	77	STAGE IIA	6TH	16	21	Colorectal Cancer	COAD	Colon Adenocarcinoma	435	-28343	0	NA	NA	14.3012	0	Not Hispanic Or Latino	40763	0.4638	NA	No	C18.6	8140/3	C18.6	Yes	Yes	0.3645	0.24	115	Yes	COAD
TCGA-CK-4947	TCGA_CK_4947	0.123632	0.732856	0.143512	PDS2	PDS2	TCGA-COAD	1	CMS3	1.82176e+07	SARIFA_Positive	FEMALE	R1	R2	R1	coadread_tcga_pan_can_atlas_2018	TCGA-CK-4947-01	yes	NA	46	STAGE IIIB	6TH	4	9	Colorectal Cancer	COAD	Colon Adenocarcinoma	534	-16980	0	NA	NA	17.556	0	Not Hispanic Or Latino	3/31/11	0.0665	NA	No	C18.7	8140/3	C18.7	Yes	Yes	0.3269	0.07	88	NA	COAD
TCGA-CK-4948	TCGA_CK_4948	0.704351	0.24398	0.0516693	PDS1	PDS1	TCGA-COAD	0	CMS4	1.91193e+07	SARIFA_Negative	FEMALE	R1	R1	R1	coadread_tcga_pan_can_atlas_2018	TCGA-CK-4948-01	yes	close, mucin	45	STAGE III	5TH	20	27	Colorectal Cancer	COAD	Colon Adenocarcinoma	4502	-16736	0	148.009	0	148.009	0	Not Hispanic Or Latino	3/30/11	0.1586	NA	No	C18.7	8140/3	C18.7	Yes	Yes	0.3486	0.22	98	No	COAD
TCGA-CK-4950	TCGA_CK_4950	0.0629672	0.489413	0.44762	PDS2	Mixed	TCGA-COAD	0	CMS3	1.99192e+07	SARIFA_Negative	FEMALE	R2	R2	R1	coadread_tcga_pan_can_atlas_2018	TCGA-CK-4950-01	yes	mucin	68	STAGE IIIB	6TH	8	29	Colorectal Cancer	COAD	Mucinous Adenocarcinoma of the Colon and Rectum	2599	-24944	0	85.4456	0	85.4456	0	Not Hispanic Or Latino	40547	0.2115	NA	No	C18.0	8480/3	C18.0	Yes	Yes	0.3697	0.31	154	No	MACR
TCGA-CK-4951	TCGA_CK_4951	0.0327622	0.957538	0.00969965	PDS2	PDS2	TCGA-COAD	1	CMS1	1.79499e+07	SARIFA_Positive	FEMALE	R1	R2	R2	coadread_tcga_pan_can_atlas_2018	TCGA-CK-4951-01	yes	NA	79	STAGE IIA	6TH	0	19	Colorectal Cancer	COAD	Mucinous Adenocarcinoma of the Colon and Rectum	2134	-28982	0	NA	NA	70.1581	0	Not Hispanic Or Latino	3/29/11	0.0026	NA	No	C18.0	8480/3	C18.0	Yes	Yes	0.7849	21.62	4191	Yes	MACR
TCGA-CK-5912	TCGA_CK_5912	0.610592	0.223419	0.165989	PDS1	PDS1	TCGA-COAD	0	NA	1.65404e+07	SARIFA_Negative	MALE	R1	R1	R1	coadread_tcga_pan_can_atlas_2018	TCGA-CK-5912-01	yes	close	81	STAGE I	6TH	22	-3	Colorectal Cancer	COAD	Colon Adenocarcinoma	1466	-29938	0	49.0844	0	49.0844	0	Not Hispanic Or Latino	2011-6-00	0.4202	NA	No	C18.2	8140/3	C18.2	Yes	Yes	0.3783	1.79	62	No	COAD
TCGA-CK-5913	TCGA_CK_5913	0.342681	0.588569	0.0687507	PDS2	Mixed	TCGA-COAD	0	CMS1	1.91005e+07	SARIFA_Negative	FEMALE	R2	R1	R2	coadread_tcga_pan_can_atlas_2018	TCGA-CK-5913-01	yes	mucin	58	STAGE IIA	6TH	2	33	Colorectal Cancer	COAD	Colon Adenocarcinoma	1561	-21399	0	51.32	0	51.32	0	Not Hispanic Or Latino	2011-6-00	0.0595	NA	No	C18.2	8140/3	C18.2	Yes	Yes	0.9213	32.98	805	No	COAD
TCGA-CK-5914	TCGA_CK_5914	0.979398	0.0190124	0.00159002	PDS1	PDS1	TCGA-COAD	0	CMS2	1.80302e+07	SARIFA_Negative	MALE	R1	R2	R2	coadread_tcga_pan_can_atlas_2018	TCGA-CK-5914-01	no	NA	81	STAGE IIIB	6TH	19	25	Colorectal Cancer	COAD	Colon Adenocarcinoma	304	-29586	0	NA	NA	21.9943	0	Not Hispanic Or Latino	2011-6-00	0.1255	NA	No	C18.7	8140/3	C18.7	Yes	Yes	0.3446	1.56	130	NA	COAD
TCGA-CK-5915	TCGA_CK_5915	0.855811	0.0913633	0.0528259	PDS1	PDS1	TCGA-COAD	0	CMS2	1.70344e+07	SARIFA_Negative	MALE	R1	R2	R1	coadread_tcga_pan_can_atlas_2018	TCGA-CK-5915-01	no	NA	63	STAGE I	6TH	21	13	Colorectal Cancer	COAD	Colon Adenocarcinoma	0	-23040	0	NA	NA	0	0	Not Hispanic Or Latino	2011-6-00	0.1043	NA	No	C18.7	8140/3	C18.7	Yes	Yes	0.3162	0.29	82	NA	COAD
TCGA-CK-5916	TCGA_CK_5916	0.149769	0.841969	0.00826223	PDS2	PDS2	TCGA-COAD	1	CMS1	1.85462e+07	SARIFA_Positive	FEMALE	R2	R2	R2	coadread_tcga_pan_can_atlas_2018	TCGA-CK-5916-01	yes	NA	71	STAGE I	6TH	0	21	Colorectal Cancer	COAD	Colon Adenocarcinoma	NA	-26024	0	NA	NA	21.1395	1	Not Hispanic Or Latino	2011-6-00	0.0002	NA	No	C18.2	8140/3	C18.2	Yes	Yes	0.9208	35.2	1405	Yes	COAD
TCGA-CK-6746	TCGA_CK_6746	0.540806	0.446453	0.0127411	PDS1	Mixed	TCGA-COAD	0	CMS1	1.94287e+07	SARIFA_Negative	FEMALE	R1	R1	R2	coadread_tcga_pan_can_atlas_2018	TCGA-CK-6746-01	yes	close	84	STAGE IIB	6TH	2	13	Colorectal Cancer	COAD	Colon Adenocarcinoma	-4	-30957	0	NA	NA	0	0	Not Hispanic Or Latino	2011-8-00	0.0504	NA	No	C18.0	8140/3	C18.0	Yes	Yes	1.1685	36.05	1198	NA	COAD
TCGA-CK-6747	TCGA_CK_6747	0.316726	0.202383	0.480891	PDS3	Mixed	TCGA-COAD	0	CMS3	1.94372e+07	SARIFA_Negative	FEMALE	R2	R1	R1	coadread_tcga_pan_can_atlas_2018	TCGA-CK-6747-01	yes	very close	87	STAGE IIA	6TH	0	25	Colorectal Cancer	COAD	Colon Adenocarcinoma	2523	-32052	0	82.947	0	82.947	0	Not Hispanic Or Latino	2011-8-00	0.0004	NA	No	C18.0	8140/3	C18.0	Yes	Yes	0.3727	0.64	171	No	COAD
TCGA-CK-6748	TCGA_CK_6748	0.00427021	0.877738	0.117991	PDS2	PDS2	TCGA-COAD	1	CMS4	2.08149e+07	SARIFA_Positive	FEMALE	R1	R1	R1	coadread_tcga_pan_can_atlas_2018	TCGA-CK-6748-01	yes	NA	45	STAGE IV	6TH	16	15	Colorectal Cancer	COAD	Mucinous Adenocarcinoma of the Colon and Rectum	58	-16529	0	NA	NA	2.00546	0	Not Hispanic Or Latino	2011-8-00	0.3754	NA	No	C18.7	8480/3	C18.7	Yes	Yes	0.3564	0.22	57	NA	MACR
TCGA-CK-6751	TCGA_CK_6751	0.827088	0.0792688	0.0936431	PDS1	PDS1	TCGA-COAD	0	CMS3	1.92613e+07	SARIFA_Negative	FEMALE	R1	R1	R2	coadread_tcga_pan_can_atlas_2018	TCGA-CK-6751-01	no	NA	88	STAGE I	5TH	0	33	Colorectal Cancer	COAD	Mucinous Adenocarcinoma of the Colon and Rectum	3780	-32354	0	NA	NA	124.273	0	Not Hispanic Or Latino	2011-8-00	0.0042	NA	No	C18.2	8480/3	C18.2	Yes	Yes	0.3583	0.05	167	No	MACR
TCGA-CL-4957	TCGA_CL_4957	0.964313	0.0272955	0.0083913	PDS1	PDS1	TCGA-READ	0	CMS2	1.84487e+07	SARIFA_Negative	FEMALE	R2	R2	R1	coadread_tcga_pan_can_atlas_2018	TCGA-CL-4957-01	no	NA	79	NA	NA	13	23	Colorectal Cancer	READ	Rectal Adenocarcinoma	425	-29081	0	13.9724	0	13.9724	0	Hispanic Or Latino	40728	0.3134	NA	No	C20	8140/3	C20.9	Yes	Yes	0.3362	0.05	78	No	READ
TCGA-CL-5917	TCGA_CL_5917	0.245184	0.545547	0.209268	PDS2	Mixed	TCGA-READ	0	CMS4	1.78826e+07	SARIFA_Negative	FEMALE	R2	R1	R2	coadread_tcga_pan_can_atlas_2018	TCGA-CL-5917-01	yes	NA	71	STAGE IIIC	6TH	31	15	Colorectal Cancer	READ	Rectal Adenocarcinoma	2376	-26084	0	78.1142	0	78.1142	0	Not Hispanic Or Latino	2011-6-00	0.3502	NA	No	C19	8140/3	C19.9	Yes	Yes	0.359	1.58	70	No	READ
TCGA-CL-5918	TCGA_CL_5918	0.868437	0.048138	0.0834252	PDS1	PDS1	TCGA-READ	0	CMS2	1.8374e+07	SARIFA_Negative	FEMALE	R1	R2	R2	coadread_tcga_pan_can_atlas_2018	TCGA-CL-5918-01	no	NA	90	STAGE IIA	6TH	12	19	Colorectal Cancer	READ	Rectal Adenocarcinoma	218	-32873	0	7.16704	0	7.16704	0	Not Hispanic Or Latino	2011-6-00	0.2572	NA	No	C20	8140/3	C20.9	Yes	Yes	0.3446	0.61	117	No	READ
TCGA-CM-4743	TCGA_CM_4743	0.513031	0.255736	0.231233	PDS1	Mixed	TCGA-COAD	0	CMS1	2.07685e+07	SARIFA_Negative	MALE	R2	R2	R1	coadread_tcga_pan_can_atlas_2018	TCGA-CM-4743-01	yes	NA	69	STAGE IIA	NA	0	35	Colorectal Cancer	COAD	Colon Adenocarcinoma	701	-25291	0	23.0463	0	23.0463	0	Not Hispanic Or Latino	1/24/11	0.0047	NA	No	C18.2	8140/3	C18.2	Yes	Yes	0.8182	23.82	1103	No	COAD
TCGA-CM-4744	TCGA_CM_4744	0.808386	0.153891	0.0377226	PDS1	PDS1	TCGA-COAD	0	CMS1	2.25304e+07	SARIFA_Negative	MALE	R1	R2	R1	coadread_tcga_pan_can_atlas_2018	TCGA-CM-4744-01	no	NA	69	STAGE I	NA	11	35	Colorectal Cancer	COAD	Colon Adenocarcinoma	609	-25506	0	20.0217	0	20.0217	0	Not Hispanic Or Latino	1/24/11	0.1898	NA	No	C18.0	8140/3	C18.0	Yes	Yes	0.3613	0.03	142	No	COAD
TCGA-CM-4747	TCGA_CM_4747	0.016502	0.0473369	0.936161	PDS3	PDS3	TCGA-COAD	1	NA	2.03277e+07	SARIFA_Positive	MALE	R2	R2	R2	coadread_tcga_pan_can_atlas_2018	TCGA-CM-4747-01	yes	NA	47	STAGE IVA	NA	16	23	Colorectal Cancer	COAD	Colon Adenocarcinoma	761	-17198	0	NA	NA	25.0189	0	Not Hispanic Or Latino	12/23/10	0.4449	NA	No	C18.0	8140/3	C18.0	Yes	Yes	0.3787	0.01	83	No	COAD
TCGA-CM-4751	TCGA_CM_4751	0.0366536	0.727361	0.235985	PDS2	PDS2	TCGA-COAD	0	CMS1	1.88011e+07	SARIFA_Negative	MALE	R2	R2	R1	coadread_tcga_pan_can_atlas_2018	TCGA-CM-4751-01	yes	NA	62	STAGE IIIB	7TH	8	35	Colorectal Cancer	COAD	Colon Adenocarcinoma	822	-22891	0	27.0244	0	27.0244	0	Not Hispanic Or Latino	40763	0.1867	NA	No	C18.0	8140/3	C18.0	Yes	Yes	0.3606	0	90	No	COAD
TCGA-CM-5344	TCGA_CM_5344	0.0874529	0.0863722	0.826175	PDS3	PDS3	TCGA-COAD	0	CMS4	1.91074e+07	SARIFA_Negative	FEMALE	R1	R1	R1	coadread_tcga_pan_can_atlas_2018	TCGA-CM-5344-01	no	NA	39	STAGE IIIB	7TH	21	13	Colorectal Cancer	COAD	Colon Adenocarcinoma	670	-14426	0	NA	NA	22.0272	0	Hispanic Or Latino	40607	0.3266	NA	No	C18.7	8140/3	C18.7	Yes	Yes	0.3396	0.47	59	No	COAD
TCGA-CM-5348	TCGA_CM_5348	0.00443736	0.804568	0.190995	PDS2	PDS2	TCGA-COAD	0	CMS4	1.84702e+07	SARIFA_Negative	MALE	R1	R1	R2	coadread_tcga_pan_can_atlas_2018	TCGA-CM-5348-01	yes	close (deposit)	72	STAGE IIIB	7TH	24	-5	Colorectal Cancer	COAD	Colon Adenocarcinoma	699	-26543	0	NA	NA	22.9806	0	Not Hispanic Or Latino	40607	0.2869	NA	No	C18.0	8140/3	C18.0	Yes	Yes	0.3321	0.56	168	No	COAD
TCGA-CM-5349	TCGA_CM_5349	0.275211	0.480059	0.24473	PDS2	Mixed	TCGA-COAD	1	CMS4	1.91036e+07	SARIFA_Positive	FEMALE	R1	R1	R1	coadread_tcga_pan_can_atlas_2018	TCGA-CM-5349-01	yes	NA	68	STAGE IIA	7TH	9	15	Colorectal Cancer	COAD	Colon Adenocarcinoma	915	-24867	0	NA	NA	30.0819	0	Not Hispanic Or Latino	40607	0.278	NA	No	C18.0	8140/3	C18.0	Yes	Yes	0.3249	0	96	No	COAD
TCGA-CM-5860	TCGA_CM_5860	0.181232	0.72754	0.091228	PDS2	PDS2	TCGA-COAD	0	CMS4	1.96888e+07	SARIFA_Negative	MALE	R1	R1	R1	coadread_tcga_pan_can_atlas_2018	TCGA-CM-5860-01	no	NA	44	STAGE IIA	7TH	28	25	Colorectal Cancer	COAD	Colon Adenocarcinoma	974	-16344	0	NA	NA	32.0216	0	Not Hispanic Or Latino	40854	0.1713	NA	No	C18.2	8140/3	C18.2	Yes	Yes	0.3393	0.54	103	No	COAD
TCGA-CM-5861	TCGA_CM_5861	0.143767	0.165678	0.690555	PDS3	PDS3	TCGA-COAD	1	CMS1	1.98242e+07	SARIFA_Positive	FEMALE	R2	R2	R1	coadread_tcga_pan_can_atlas_2018	TCGA-CM-5861-01	yes	NA	63	STAGE IIA	7TH	3	27	Colorectal Cancer	COAD	Colon Adenocarcinoma	457	-23253	0	NA	NA	15.0245	0	Not Hispanic Or Latino	7/18/11	0.0847	NA	No	C18.0	8140/3	C18.0	Yes	Yes	0.9692	34.37	1362	No	COAD
TCGA-CM-5862	TCGA_CM_5862	0.614948	0.155171	0.229882	PDS1	PDS1	TCGA-COAD	1	CMS2	2.01947e+07	SARIFA_Positive	MALE	R2	R1	R1	coadread_tcga_pan_can_atlas_2018	TCGA-CM-5862-01	yes	NA	80	STAGE IVA	7TH	26	5	Colorectal Cancer	COAD	Colon Adenocarcinoma	NA	-29493	0	NA	NA	5.03008	1	Not Hispanic Or Latino	7/18/11	0.6764	NA	No	C18.2	8140/3	C18.2	Yes	Yes	0.3545	1.45	85	No	COAD
TCGA-CM-5863	TCGA_CM_5863	0.00170454	0.251315	0.74698	PDS3	PDS3	TCGA-COAD	0	CMS3	2.04966e+07	SARIFA_Negative	FEMALE	R1	R1	R1	coadread_tcga_pan_can_atlas_2018	TCGA-CM-5863-01	yes	mucin	60	STAGE IIIB	7TH	NA	11	Colorectal Cancer	COAD	Mucinous Adenocarcinoma of the Colon and Rectum	457	-22127	0	NA	NA	15.0245	0	Not Hispanic Or Latino	7/26/11	0.0736	NA	No	C18.2	8480/3	C18.2	Yes	Yes	0.3973	0	60	No	MACR
TCGA-CM-5864	TCGA_CM_5864	0.940041	0.0367397	0.0232197	PDS1	PDS1	TCGA-COAD	0	CMS2	1.91127e+07	SARIFA_Negative	MALE	R1	R1	R1	coadread_tcga_pan_can_atlas_2018	TCGA-CM-5864-01	no	NA	60	STAGE I	7TH	26	11	Colorectal Cancer	COAD	Colon Adenocarcinoma	457	-22219	0	NA	NA	15.0245	0	Not Hispanic Or Latino	7/18/11	0.3226	NA	No	C18.0	8140/3	C18.0	Yes	Yes	0.3329	0.53	172	No	COAD
TCGA-CM-5868	TCGA_CM_5868	0.892936	0.0246218	0.0824421	PDS1	PDS1	TCGA-COAD	1	CMS4	1.83503e+07	SARIFA_Positive	FEMALE	R1	R2	R1	coadread_tcga_pan_can_atlas_2018	TCGA-CM-5868-01	yes	NA	59	STAGE IVA	7TH	11	19	Colorectal Cancer	COAD	Colon Adenocarcinoma	518	-21672	0	NA	NA	17.03	0	Not Hispanic Or Latino	7/18/11	0.2237	NA	No	C18.7	8140/3	C18.7	Yes	Yes	0.3403	0.89	81	No	COAD
TCGA-CM-6162	TCGA_CM_6162	0.00528996	0.975819	0.0188906	PDS2	PDS2	TCGA-COAD	0	CMS4	2.00083e+07	SARIFA_Negative	FEMALE	R1	R2	R1	coadread_tcga_pan_can_atlas_2018	TCGA-CM-6162-01	yes	mucin	48	STAGE IIIB	7TH	0	3	Colorectal Cancer	COAD	Mucinous Adenocarcinoma of the Colon and Rectum	365	-17624	0	NA	NA	11.9999	0	Not Hispanic Or Latino	7/19/11	0.0005	NA	No	C18.2	8480/3	C18.2	Yes	Yes	0.8773	29.11	1001	No	MACR
TCGA-CM-6163	TCGA_CM_6163	0.0867948	0.488609	0.424596	PDS2	Mixed	TCGA-COAD	1	CMS4	1.77968e+07	SARIFA_Positive	MALE	R1	R2	R2	coadread_tcga_pan_can_atlas_2018	TCGA-CM-6163-01	yes	NA	74	STAGE I	7TH	27	1	Colorectal Cancer	COAD	Colon Adenocarcinoma	90	-27150	0	NA	NA	14.0382	0	Not Hispanic Or Latino	7/19/11	0.5061	NA	No	C18.7	8140/3	C18.7	Yes	Yes	0.3345	0.07	93	No	COAD
TCGA-CM-6165	TCGA_CM_6165	0.0688986	0.67854	0.252561	PDS2	PDS2	TCGA-COAD	0	CMS4	1.70496e+07	SARIFA_Negative	MALE	R1	R1	R2	coadread_tcga_pan_can_atlas_2018	TCGA-CM-6165-01	yes	close	74	STAGE IIA	7TH	6	3	Colorectal Cancer	COAD	Colon Adenocarcinoma	488	-27302	0	NA	NA	16.0437	0	Not Hispanic Or Latino	7/19/11	0.1076	NA	No	C18.7	8140/3	C18.7	Yes	Yes	0.3145	0.1	102	No	COAD
TCGA-CM-6167	TCGA_CM_6167	0.00824402	0.93876	0.0529959	PDS2	PDS2	TCGA-COAD	1	CMS4	1.8435e+07	SARIFA_Positive	FEMALE	R2	R2	R1	coadread_tcga_pan_can_atlas_2018	TCGA-CM-6167-01	yes	NA	57	STAGE IIIC	7TH	27	-9	Colorectal Cancer	COAD	Colon Adenocarcinoma	456	-21031	0	NA	NA	14.9916	0	Not Hispanic Or Latino	7/19/11	0.0986	NA	No	C18.0	8140/3	C18.0	Yes	Yes	0.3157	0.06	79	No	COAD
TCGA-CM-6168	TCGA_CM_6168	0.00584241	0.975406	0.0187513	PDS2	PDS2	TCGA-COAD	1	CMS4	1.85746e+07	SARIFA_Positive	FEMALE	R1	R2	R1	coadread_tcga_pan_can_atlas_2018	TCGA-CM-6168-01	yes	NA	84	STAGE IIA	7TH	7	21	Colorectal Cancer	COAD	Colon Adenocarcinoma	395	-30834	0	NA	NA	12.9862	0	Not Hispanic Or Latino	7/19/11	0.1088	NA	No	C18.2	8140/3	C18.2	Yes	Yes	0.4083	1.02	204	No	COAD
TCGA-CM-6169	TCGA_CM_6169	0.00238982	0.988788	0.00882195	PDS2	PDS2	TCGA-COAD	0	CMS4	1.78523e+07	SARIFA_Negative	MALE	R2	R1	R1	coadread_tcga_pan_can_atlas_2018	TCGA-CM-6169-01	no	NA	67	STAGE IIA	7TH	9	-3	Colorectal Cancer	COAD	Colon Adenocarcinoma	396	-24564	0	NA	NA	13.019	0	Not Hispanic Or Latino	7/19/11	0.1635	NA	No	C18.0	8140/3	C18.0	Yes	Yes	0.3404	0.78	102	No	COAD
TCGA-CM-6170	TCGA_CM_6170	0.0791771	0.552631	0.368192	PDS2	Mixed	TCGA-COAD	0	CMS2	1.8354e+07	SARIFA_Negative	FEMALE	R1	R1	R1	coadread_tcga_pan_can_atlas_2018	TCGA-CM-6170-01	no	NA	73	STAGE I	7TH	14	1	Colorectal Cancer	COAD	Colon Adenocarcinoma	457	-26663	0	NA	NA	15.0245	0	Not Hispanic Or Latino	7/19/11	0.3913	NA	No	C18.6	8140/3	C18.6	Yes	Yes	0.3219	0.21	84	No	COAD
TCGA-CM-6172	TCGA_CM_6172	0.0652765	0.264627	0.670097	PDS3	PDS3	TCGA-COAD	0	CMS3	1.75334e+07	SARIFA_Negative	FEMALE	R1	R1	R1	coadread_tcga_pan_can_atlas_2018	TCGA-CM-6172-01	yes	close (deposit)	70	STAGE IIIB	7TH	10	-3	Colorectal Cancer	COAD	Colon Adenocarcinoma	335	-25902	0	NA	NA	11.0136	0	Not Hispanic Or Latino	7/26/11	0.2643	NA	No	C18.7	8140/3	C18.7	Yes	Yes	0.3388	0.16	82	No	COAD
TCGA-CM-6674	TCGA_CM_6674	0.469689	0.230957	0.299353	PDS1	Mixed	TCGA-COAD	0	CMS1	1.94046e+07	SARIFA_Negative	MALE	R1	R1	R2	coadread_tcga_pan_can_atlas_2018	TCGA-CM-6674-01	no	NA	39	STAGE IIA	7TH	0	27	Colorectal Cancer	COAD	Colon Adenocarcinoma	394	-14368	0	NA	NA	12.9533	0	Not Hispanic Or Latino	2011-8-00	0.0001	NA	No	C18.3	8140/3	C18.3	Yes	Yes	0.7398	21.08	837	No	COAD
TCGA-CM-6675	TCGA_CM_6675	0.227916	0.449862	0.322222	PDS2	Mixed	TCGA-COAD	1	CMS1	1.63169e+07	SARIFA_Positive	MALE	R1	R1	R1	coadread_tcga_pan_can_atlas_2018	TCGA-CM-6675-01	yes	NA	35	STAGE IVB	7TH	4	23	Colorectal Cancer	COAD	Colon Adenocarcinoma	397	-12935	0	NA	NA	13.0519	0	Not Hispanic Or Latino	2011-8-00	0.3954	NA	No	C18.0	8140/3	C18.0	Yes	Yes	0.357	0.38	79	Yes	COAD
TCGA-CM-6677	TCGA_CM_6677	0.966056	0.0242932	0.00965043	PDS1	PDS1	TCGA-COAD	1	CMS4	1.85131e+07	SARIFA_Positive	FEMALE	R1	R1	R2	coadread_tcga_pan_can_atlas_2018	TCGA-CM-6677-01	yes	NA	75	STAGE IIA	7TH	19	19	Colorectal Cancer	COAD	Colon Adenocarcinoma	337	-27575	0	NA	NA	11.0793	0	Not Hispanic Or Latino	2011-8-00	0.3427	NA	No	C18.3	8140/3	C18.3	Yes	Yes	0.3529	0.48	136	No	COAD
TCGA-CM-6678	TCGA_CM_6678	0.0647012	0.0630577	0.872241	PDS3	PDS3	TCGA-COAD	0	CMS3	2.08946e+07	SARIFA_Negative	FEMALE	R1	R1	R1	coadread_tcga_pan_can_atlas_2018	TCGA-CM-6678-01	yes	close, mucin	63	STAGE IVA	7TH	12	25	Colorectal Cancer	COAD	Colon Adenocarcinoma	335	-23070	0	NA	NA	11.0136	0	Not Hispanic Or Latino	2011-8-00	0.1951	NA	No	C18.7	8140/3	C18.7	Yes	Yes	0.349	0.13	119	Yes	COAD
TCGA-CM-6679	TCGA_CM_6679	0.00660129	0.833952	0.159447	PDS2	PDS2	TCGA-COAD	0	CMS4	1.81884e+07	SARIFA_Negative	MALE	R2	R1	R1	coadread_tcga_pan_can_atlas_2018	TCGA-CM-6679-01	yes	NA	58	STAGE IIA	7TH	25	-7	Colorectal Cancer	COAD	Colon Adenocarcinoma	306	-21519	0	NA	NA	10.0602	0	Not Hispanic Or Latino	2011-8-00	0.2426	NA	No	C18.7	8140/3	C18.7	Yes	Yes	0.3381	0.16	71	No	COAD
TCGA-CM-6680	TCGA_CM_6680	0.00793525	0.667892	0.324173	PDS2	PDS2	TCGA-COAD	0	CMS3	1.8431e+07	SARIFA_Negative	FEMALE	R1	R2	R2	coadread_tcga_pan_can_atlas_2018	TCGA-CM-6680-01	no	NA	78	STAGE IIIB	7TH	2	-1	Colorectal Cancer	COAD	Colon Adenocarcinoma	366	-28701	0	NA	NA	12.0327	0	Not Hispanic Or Latino	2011-8-00	0.0354	NA	No	C18.0	8140/3	C18.0	Yes	Yes	0.4575	1.17	81	No	COAD
TCGA-D5-5537	TCGA_D5_5537	0.0338661	0.0715445	0.894589	PDS3	PDS3	TCGA-COAD	0	CMS2	1.85283e+07	SARIFA_Negative	MALE	R2	R1	R1	coadread_tcga_pan_can_atlas_2018	TCGA-D5-5537-01	yes	NA	83	STAGE IIA	7TH	19	13	Colorectal Cancer	COAD	Colon Adenocarcinoma	456	-30505	0	23.7367	1	45.4022	1	Not Hispanic Or Latino	11/28/11	0.4083	NA	No	C18.9	8140/3	C18.9	Yes	Yes	0.3494	0.42	94	Yes	COAD
TCGA-D5-5538	TCGA_D5_5538	0.0637275	0.90966	0.0266126	PDS2	PDS2	TCGA-COAD	1	CMS4	1.93654e+07	SARIFA_Positive	FEMALE	R2	R1	R1	coadread_tcga_pan_can_atlas_2018	TCGA-D5-5538-01	yes	NA	60	STAGE IIIB	NA	7	33	Colorectal Cancer	COAD	Colon Adenocarcinoma	373	-21974	0	NA	NA	54.6076	1	Not Hispanic Or Latino	2/16/11	0.198	NA	No	C18.0	8140/3	C18.0	Yes	Yes	0.3546	0.4	102	Yes	COAD
TCGA-D5-5539	TCGA_D5_5539	0.0170144	0.277378	0.705607	PDS3	PDS3	TCGA-COAD	1	CMS3	1.97669e+07	SARIFA_Positive	MALE	R2	R2	R1	coadread_tcga_pan_can_atlas_2018	TCGA-D5-5539-01	yes	NA	60	STAGE IIIA	NA	21	13	Colorectal Cancer	COAD	Mucinous Adenocarcinoma of the Colon and Rectum	596	-22097	0	NA	NA	19.5943	0	Not Hispanic Or Latino	2/22/11	0.166	NA	No	C18.2	8480/3	C18.2	Yes	Yes	0.3573	0.38	91	Yes	MACR
TCGA-D5-5540	TCGA_D5_5540	0.544024	0.364961	0.0910152	PDS1	Mixed	TCGA-COAD	0	NA	2.14967e+07	SARIFA_Negative	MALE	R2	R1	R2	coadread_tcga_pan_can_atlas_2018	TCGA-D5-5540-01	no	NA	73	STAGE IIA	NA	12	25	Colorectal Cancer	COAD	Colon Adenocarcinoma	1706	-26972	0	56.0871	0	56.0871	0	Not Hispanic Or Latino	2/25/11	0.2999	NA	No	C18.0	8140/3	C18.0	Yes	Yes	0.3281	0.88	110	No	COAD
TCGA-D5-5541	TCGA_D5_5541	0.603059	0.358937	0.0380041	PDS1	PDS1	TCGA-COAD	0	CMS2	1.77319e+07	SARIFA_Negative	MALE	R1	R2	R1	coadread_tcga_pan_can_atlas_2018	TCGA-D5-5541-01	no	NA	63	STAGE IIIB	NA	12	23	Colorectal Cancer	COAD	Colon Adenocarcinoma	1701	-23109	0	55.9227	0	55.9227	0	Not Hispanic Or Latino	2/25/11	0.3206	NA	No	C18.7	8140/3	C18.7	Yes	Yes	0.328	0.51	59	No	COAD
TCGA-D5-6529	TCGA_D5_6529	0.00291644	0.988207	0.00887606	PDS2	PDS2	TCGA-COAD	1	CMS4	1.96259e+07	SARIFA_Positive	MALE	R1	R1	R1	coadread_tcga_pan_can_atlas_2018	TCGA-D5-6529-01	yes	NA	69	STAGE IIA	7TH	21	25	Colorectal Cancer	COAD	Colon Adenocarcinoma	614	-25394	0	NA	NA	20.1861	0	Not Hispanic Or Latino	40792	0.1168	NA	No	C18.9	8140/3	C18.9	Yes	Yes	0.3658	0.18	97	Yes	COAD
TCGA-D5-6530	TCGA_D5_6530	0.0708875	0.483703	0.44541	PDS2	Mixed	TCGA-COAD	0	CMS1	1.83674e+07	SARIFA_Negative	MALE	R1	R2	R1	coadread_tcga_pan_can_atlas_2018	TCGA-D5-6530-01	no	NA	53	STAGE I	7TH	0	-7	Colorectal Cancer	COAD	Colon Adenocarcinoma	621	-19591	0	NA	NA	20.4162	0	Not Hispanic Or Latino	40792	0.0078	NA	No	C18.0	8140/3	C18.0	Yes	Yes	1.0856	41.17	1046	No	COAD
TCGA-D5-6532	TCGA_D5_6532	0.960152	0.0290594	0.0107887	PDS1	PDS1	TCGA-COAD	0	CMS2	1.79395e+07	SARIFA_Negative	MALE	R1	R1	R1	coadread_tcga_pan_can_atlas_2018	TCGA-D5-6532-01	no	NA	61	STAGE IIA	NA	7	23	Colorectal Cancer	COAD	Colon Adenocarcinoma	555	-22344	0	NA	NA	18.2464	0	Not Hispanic Or Latino	5/13/11	0.1541	NA	No	C18.7	8140/3	C18.7	Yes	Yes	0.3466	0.62	93	No	COAD
TCGA-D5-6533	TCGA_D5_6533	0.865882	0.11229	0.0218277	PDS1	PDS1	TCGA-COAD	0	CMS2	1.70415e+07	SARIFA_Negative	FEMALE	R1	R2	R1	coadread_tcga_pan_can_atlas_2018	TCGA-D5-6533-01	no	floater	68	STAGE IIIB	7TH	21	7	Colorectal Cancer	COAD	Colon Adenocarcinoma	775	-24971	0	25.4792	0	25.4792	0	Not Hispanic Or Latino	9/15/11	0.5398	NA	No	C18.4	8140/3	C18.4	Yes	Yes	0.3337	0.52	143	No	COAD
TCGA-D5-6534	TCGA_D5_6534	0.0127342	0.920354	0.0669116	PDS2	PDS2	TCGA-COAD	0	CMS4	1.96242e+07	SARIFA_Negative	FEMALE	R2	R1	R1	coadread_tcga_pan_can_atlas_2018	TCGA-D5-6534-01	no	NA	62	STAGE IIA	7TH	13	-19	Colorectal Cancer	COAD	Mucinous Adenocarcinoma of the Colon and Rectum	1316	-22778	0	43.2653	0	43.2653	0	Not Hispanic Or Latino	40792	0.2042	NA	No	C18.9	8480/3	C18.9	Yes	Yes	0.3343	0.04	152	No	MACR
TCGA-D5-6535	TCGA_D5_6535	0.051516	0.801357	0.147127	PDS2	PDS2	TCGA-COAD	1	CMS3	1.8201e+07	SARIFA_Positive	FEMALE	R1	R1	R2	coadread_tcga_pan_can_atlas_2018	TCGA-D5-6535-01	yes	NA	80	STAGE IIIB	7TH	17	19	Colorectal Cancer	COAD	Colon Adenocarcinoma	460	-29278	0	NA	NA	15.1231	0	Not Hispanic Or Latino	40792	0.5387	NA	No	C18.9	8140/3	C18.9	Yes	Yes	0.343	0.28	157	No	COAD
TCGA-D5-6536	TCGA_D5_6536	0.0547781	0.342788	0.602434	PDS3	PDS3	TCGA-COAD	0	CMS4	2.09071e+07	SARIFA_Negative	MALE	R2	R1	R1	coadread_tcga_pan_can_atlas_2018	TCGA-D5-6536-01	no	NA	73	STAGE IIA	7TH	9	17	Colorectal Cancer	COAD	Colon Adenocarcinoma	543	-26890	0	NA	NA	17.8519	0	Not Hispanic Or Latino	40792	0.2667	NA	No	C18.9	8140/3	C18.9	Yes	Yes	0.3522	0.23	108	Yes	COAD
TCGA-D5-6537	TCGA_D5_6537	0.97469	0.0217673	0.00354262	PDS1	PDS1	TCGA-COAD	0	NA	1.90545e+07	SARIFA_Negative	MALE	R1	R1	R1	coadread_tcga_pan_can_atlas_2018	TCGA-D5-6537-01	no	NA	64	STAGE IIIB	7TH	12	35	Colorectal Cancer	COAD	Colon Adenocarcinoma	137	-23381	0	NA	NA	4.79995	1	Not Hispanic Or Latino	40792	0.3193	NA	No	C18.4	8140/3	C18.4	Yes	Yes	0.3503	0.37	101	Yes	COAD
TCGA-D5-6538	TCGA_D5_6538	0.312992	0.0634773	0.62353	PDS3	PDS3	TCGA-COAD	0	CMS2	1.89299e+07	SARIFA_Negative	FEMALE	R2	R1	R2	coadread_tcga_pan_can_atlas_2018	TCGA-D5-6538-01	no	NA	79	STAGE IIIB	NA	31	13	Colorectal Cancer	COAD	Colon Adenocarcinoma	521	-29194	0	NA	NA	17.1286	0	Not Hispanic Or Latino	5/13/11	0.4326	NA	No	C18.3	8140/3	C18.3	Yes	Yes	0.3432	0.75	116	No	COAD
TCGA-D5-6539	TCGA_D5_6539	0.0194437	0.395233	0.585324	PDS3	Mixed	TCGA-COAD	1	CMS3	1.81362e+07	SARIFA_Positive	FEMALE	R1	R1	R1	coadread_tcga_pan_can_atlas_2018	TCGA-D5-6539-01	yes	NA	45	NA	7TH	27	19	Colorectal Cancer	COAD	Colon Adenocarcinoma	380	-16703	0	NA	NA	12.493	0	Not Hispanic Or Latino	40792	0.2188	NA	No	C18.4	8140/3	C18.4	Yes	Yes	0.3265	0	96	No	COAD
TCGA-D5-6540	TCGA_D5_6540	0.279354	0.686915	0.0337311	PDS2	PDS2	TCGA-COAD	0	CMS1	1.88455e+07	SARIFA_Negative	MALE	R1	R1	R2	coadread_tcga_pan_can_atlas_2018	TCGA-D5-6540-01	no	NA	66	STAGE I	NA	4	39	Colorectal Cancer	COAD	Mucinous Adenocarcinoma of the Colon and Rectum	491	-24282	0	NA	NA	16.1423	0	Not Hispanic Or Latino	5/16/11	0.0765	NA	No	C18.0	8480/3	C18.0	Yes	Yes	0.9984	32.59	1189	No	MACR
TCGA-D5-6541	TCGA_D5_6541	0.0235591	0.498863	0.477578	PDS2	Mixed	TCGA-COAD	0	CMS4	1.91637e+07	SARIFA_Negative	MALE	R2	R2	R1	coadread_tcga_pan_can_atlas_2018	TCGA-D5-6541-01	yes	NA	49	STAGE IIA	NA	4	11	Colorectal Cancer	COAD	Colon Adenocarcinoma	474	-18029	0	NA	NA	15.5834	0	Not Hispanic Or Latino	5/16/11	0.0831	NA	No	C18.5	8140/3	C18.5	Yes	Yes	0.3319	0.11	84	No	COAD
TCGA-D5-6922	TCGA_D5_6922	0.0487908	0.583853	0.367357	PDS2	Mixed	TCGA-COAD	0	CMS4	1.72141e+07	SARIFA_Negative	MALE	R1	R1	R2	coadread_tcga_pan_can_atlas_2018	TCGA-D5-6922-01	no	NA	76	STAGE IIIA	7TH	16	3	Colorectal Cancer	COAD	Colon Adenocarcinoma	308	-27771	0	NA	NA	10.1259	0	Not Hispanic Or Latino	7/18/11	0.4461	NA	No	C18.7	8140/3	C18.7	Yes	Yes	0.3579	0.07	94	No	COAD
TCGA-D5-6924	TCGA_D5_6924	0.0193206	0.969235	0.0114447	PDS2	PDS2	TCGA-COAD	0	CMS4	1.82346e+07	SARIFA_Negative	MALE	R2	R1	R2	coadread_tcga_pan_can_atlas_2018	TCGA-D5-6924-01	no	NA	68	STAGE IIA	7TH	17	11	Colorectal Cancer	COAD	Colon Adenocarcinoma	435	-24964	0	NA	NA	14.3012	0	Not Hispanic Or Latino	7/21/11	0.1867	NA	No	C18.7	8140/3	C18.7	Yes	Yes	0.3409	0.06	144	No	COAD
TCGA-D5-6929	TCGA_D5_6929	0.210787	0.147983	0.64123	PDS3	PDS3	TCGA-COAD	0	CMS4	1.95232e+07	SARIFA_Negative	FEMALE	R1	R1	R1	coadread_tcga_pan_can_atlas_2018	TCGA-D5-6929-01	no	NA	49	STAGE IV	7TH	18	27	Colorectal Cancer	COAD	Colon Adenocarcinoma	408	-17919	0	NA	NA	13.4136	0	Not Hispanic Or Latino	7/21/11	0.1669	NA	No	C18.9	8140/3	C18.9	Yes	Yes	0.3524	0.09	105	No	COAD
TCGA-D5-6932	TCGA_D5_6932	0.281634	0.398966	0.3194	PDS2	Mixed	TCGA-COAD	0	CMS4	1.96039e+07	SARIFA_Negative	MALE	R1	R1	R1	coadread_tcga_pan_can_atlas_2018	TCGA-D5-6932-01	no	NA	69	STAGE IIA	7TH	19	33	Colorectal Cancer	COAD	Colon Adenocarcinoma	346	-25466	0	NA	NA	11.3752	0	Not Hispanic Or Latino	7/21/11	0.223	NA	No	C18.9	8140/3	C18.9	Yes	Yes	0.3444	0.19	121	No	COAD
TCGA-DC-4745	TCGA_DC_4745	0.969265	0.0206985	0.0100367	PDS1	PDS1	TCGA-READ	0	NA	2.00655e+07	SARIFA_Negative	FEMALE	R1	R1	R2	coadread_tcga_pan_can_atlas_2018	TCGA-DC-4745-01	yes	NA	49	STAGE IIIB	7TH	16	29	Colorectal Cancer	READ	Rectal Adenocarcinoma	639	-17958	0	21.008	0	21.008	0	Not Hispanic Or Latino	40792	0.404	NA	No	C19	8140/3	C19.9	Yes	Yes	0.3391	0.66	66	No	READ
TCGA-DC-5337	TCGA_DC_5337	0.934323	0.0408631	0.0248141	PDS1	PDS1	TCGA-READ	1	CMS2	2.13129e+07	SARIFA_Positive	MALE	R1	R1	R1	coadread_tcga_pan_can_atlas_2018	TCGA-DC-5337-01	yes	NA	69	STAGE I	7TH	2	27	Colorectal Cancer	READ	Rectal Adenocarcinoma	792	-25202	0	NA	NA	26.0381	0	Not Hispanic Or Latino	40607	0.028	NA	No	C19	8140/3	C19.9	Yes	Yes	0.3191	0.15	93	No	READ
TCGA-DC-6154	TCGA_DC_6154	0.0169346	0.0564525	0.926613	PDS3	PDS3	TCGA-READ	1	CMS2	1.90109e+07	SARIFA_Positive	FEMALE	R2	R1	R2	coadread_tcga_pan_can_atlas_2018	TCGA-DC-6154-01	yes	NA	57	STAGE IVA	7TH	16	13	Colorectal Cancer	READ	Rectal Adenocarcinoma	365	-21093	0	NA	NA	11.9999	0	Not Hispanic Or Latino	10/25/11	0.3525	NA	No	C19	8140/3	C19.9	Yes	Yes	0.331	1.57	94	No	READ
TCGA-DC-6155	TCGA_DC_6155	0.185321	0.321034	0.493645	PDS3	Mixed	TCGA-READ	0	NA	2.92199e+07	SARIFA_Negative	FEMALE	R1	R2	R2	coadread_tcga_pan_can_atlas_2018	TCGA-DC-6155-01	no	NA	31	STAGE IIIA	7TH	20	13	Colorectal Cancer	READ	Rectal Adenocarcinoma	425	-11381	0	NA	NA	13.9724	0	Not Hispanic Or Latino	7/26/11	0.4458	NA	No	C19	8140/3	C19.9	Yes	Yes	0.3493	0.16	52	No	READ
TCGA-DC-6156	TCGA_DC_6156	0.00350692	0.955828	0.0406655	PDS2	PDS2	TCGA-READ	1	CMS4	1.86143e+07	SARIFA_Positive	NA	R2	R1	R1	coadread_tcga_pan_can_atlas_2018	TCGA-DC-6156-01	yes	NA	62	STAGE IVA	7TH	29	1	Colorectal Cancer	READ	Rectal Adenocarcinoma	943	-22706	0	NA	NA	31.0024	0	Not Hispanic Or Latino	7/26/11	0.3763	NA	No	C19	8140/3	C19.9	Yes	No	NA	NA	NA	Yes	READ
TCGA-DC-6157	TCGA_DC_6157	0.2197	0.264594	0.515705	PDS3	Mixed	TCGA-READ	0	CMS2	1.70254e+07	SARIFA_Negative	MALE	R1	R2	R1	coadread_tcga_pan_can_atlas_2018	TCGA-DC-6157-01	no	NA	48	STAGE I	6TH	25	7	Colorectal Cancer	READ	Rectal Adenocarcinoma	1581	-17807	0	NA	NA	51.9775	0	Not Hispanic Or Latino	7/26/11	0.4915	NA	No	C19	8140/3	C19.9	Yes	Yes	0.331	0.33	85	No	READ
TCGA-DC-6158	TCGA_DC_6158	0.00407271	0.991072	0.0048549	PDS2	PDS2	TCGA-READ	0	CMS4	1.74963e+07	SARIFA_Negative	MALE	R1	R1	R2	coadread_tcga_pan_can_atlas_2018	TCGA-DC-6158-01	no	NA	70	STAGE I	7TH	22	11	Colorectal Cancer	READ	Rectal Adenocarcinoma	216	-25842	0	NA	NA	10.9807	0	Not Hispanic Or Latino	7/26/11	0.4611	NA	No	C20	8140/3	C20.9	Yes	Yes	0.339	0.34	84	No	READ
TCGA-DC-6160	TCGA_DC_6160	0.70542	0.24747	0.0471107	PDS1	PDS1	TCGA-READ	1	NA	1.78238e+07	SARIFA_Positive	MALE	R2	R1	R2	coadread_tcga_pan_can_atlas_2018	TCGA-DC-6160-01	yes	NA	68	STAGE I	6TH	9	9	Colorectal Cancer	READ	Rectal Adenocarcinoma	1339	-24990	0	NA	NA	44.0214	0	Not Hispanic Or Latino	7/26/11	0.2459	NA	No	C19	8140/3	C19.9	Yes	Yes	0.321	0.17	80	No	READ
TCGA-DC-6681	TCGA_DC_6681	0.00851877	0.103149	0.888332	PDS3	PDS3	TCGA-READ	0	CMS4	1.89625e+07	SARIFA_Negative	FEMALE	R2	R1	R2	coadread_tcga_pan_can_atlas_2018	TCGA-DC-6681-01	no	NA	70	STAGE IVA	7TH	4	17	Colorectal Cancer	READ	Rectal Adenocarcinoma	790	-25659	0	NA	NA	25.9723	0	Not Hispanic Or Latino	2011-8-00	0.058	NA	No	C19	8140/3	C19.9	Yes	Yes	0.3433	0	67	No	READ
TCGA-DM-A0X9	TCGA_DM_A0X9	0.954818	0.028478	0.0167042	PDS1	PDS1	TCGA-COAD	0	CMS3	1.96126e+07	SARIFA_Negative	FEMALE	R2	R1	R1	coadread_tcga_pan_can_atlas_2018	TCGA-DM-A0X9-01	no	NA	71	STAGE IIA	NA	9	13	Colorectal Cancer	COAD	Colon Adenocarcinoma	3641	-26217	0	NA	NA	119.703	0	Not Hispanic Or Latino	40819	0.1966	NA	No	C18.2	8140/3	C18.2	Yes	Yes	0.3503	0.2	170	No	COAD
TCGA-DM-A0XD	TCGA_DM_A0XD	0.790392	0.0772269	0.132381	PDS1	PDS1	TCGA-COAD	1	CMS1	2.03377e+07	SARIFA_Positive	MALE	R1	R1	R1	coadread_tcga_pan_can_atlas_2018	TCGA-DM-A0XD-01	yes	NA	65	STAGE IIA	NA	6	35	Colorectal Cancer	COAD	Colon Adenocarcinoma	NA	-23966	0	NA	NA	24.4271	NA	Not Hispanic Or Latino	3/15/11	0.1362	NA	No	C18.0	8140/3	C18.0	Yes	Yes	0.3301	0.15	154	Yes	COAD
TCGA-DM-A0XF	TCGA_DM_A0XF	0.952455	0.0345275	0.0130171	PDS1	PDS1	TCGA-COAD	0	CMS2	1.81189e+07	SARIFA_Negative	FEMALE	R2	R2	R1	coadread_tcga_pan_can_atlas_2018	TCGA-DM-A0XF-01	no	NA	68	STAGE IIIC	NA	13	25	Colorectal Cancer	COAD	Colon Adenocarcinoma	NA	-25032	0	NA	NA	38.2023	NA	Not Hispanic Or Latino	3/15/11	0.2678	NA	No	C18.7	8140/3	C18.7	Yes	Yes	0.3334	0.1	112	No	COAD
TCGA-DM-A1D0	TCGA_DM_A1D0	0.732479	0.0892448	0.178276	PDS1	PDS1	TCGA-COAD	1	CMS2	1.90745e+07	SARIFA_Positive	FEMALE	R2	R1	R2	coadread_tcga_pan_can_atlas_2018	TCGA-DM-A1D0-01	yes	NA	79	STAGE IIA	NA	9	25	Colorectal Cancer	COAD	Colon Adenocarcinoma	3974	-28875	0	NA	NA	130.651	0	Not Hispanic Or Latino	2011-5-00	0.2443	NA	No	C18.7	8140/3	C18.7	Yes	Yes	0.3358	0.67	98	No	COAD
TCGA-DM-A1D4	TCGA_DM_A1D4	0.817678	0.0395384	0.142784	PDS1	PDS1	TCGA-COAD	0	NA	1.77145e+07	SARIFA_Negative	MALE	R2	R1	R2	coadread_tcga_pan_can_atlas_2018	TCGA-DM-A1D4-01	no	NA	80	STAGE IIA	NA	9	23	Colorectal Cancer	COAD	Colon Adenocarcinoma	2821	-29403	0	NA	NA	92.7442	NA	Not Hispanic Or Latino	2011-4-00	0.2455	NA	No	C18.0	8140/3	C18.0	Yes	Yes	0.3544	0.35	164	Yes	COAD
TCGA-DM-A1D6	TCGA_DM_A1D6	0.631007	0.0527778	0.316215	PDS1	PDS1	TCGA-COAD	0	CMS3	1.91532e+07	SARIFA_Negative	MALE	R2	R2	R1	coadread_tcga_pan_can_atlas_2018	TCGA-DM-A1D6-01	yes	mucin	88	STAGE IIA	NA	10	9	Colorectal Cancer	COAD	Mucinous Adenocarcinoma of the Colon and Rectum	1518	-32302	0	NA	NA	49.9063	NA	Not Hispanic Or Latino	2011-5-00	0.2642	NA	No	C18.5	8480/3	C18.5	Yes	Yes	0.3534	0.53	95	No	MACR
TCGA-DM-A1D7	TCGA_DM_A1D7	0.943457	0.0189518	0.037591	PDS1	PDS1	TCGA-COAD	0	NA	1.85321e+07	SARIFA_Negative	MALE	R1	R1	R2	coadread_tcga_pan_can_atlas_2018	TCGA-DM-A1D7-01	no	NA	82	STAGE IIA	NA	5	23	Colorectal Cancer	COAD	Colon Adenocarcinoma	405	-30142	0	NA	NA	13.3149	NA	Not Hispanic Or Latino	2011-5-00	0.1597	NA	No	C18.7	8480/3	C18.7	Yes	Yes	0.3316	0.01	126	Yes	COAD
TCGA-DM-A1D8	TCGA_DM_A1D8	0.689879	0.05171	0.258411	PDS1	PDS1	TCGA-COAD	0	NA	1.7761e+07	SARIFA_Negative	FEMALE	R2	R1	R2	coadread_tcga_pan_can_atlas_2018	TCGA-DM-A1D8-01	yes	close	50	NA	NA	17	3	Colorectal Cancer	COAD	Colon Adenocarcinoma	383	-18311	0	NA	NA	12.5916	NA	Not Hispanic Or Latino	2011-5-00	0.3676	NA	No	C18.2	8140/3	C18.2	Yes	Yes	0.3468	0.47	144	No	COAD
TCGA-DM-A1D9	TCGA_DM_A1D9	0.947454	0.0180925	0.0344536	PDS1	PDS1	TCGA-COAD	0	NA	1.80153e+07	SARIFA_Negative	FEMALE	R1	R1	R2	coadread_tcga_pan_can_atlas_2018	TCGA-DM-A1D9-01	no	NA	67	STAGE IIA	NA	9	17	Colorectal Cancer	COAD	Colon Adenocarcinoma	4270	-24514	0	NA	NA	140.382	0	Not Hispanic Or Latino	2011-5-00	0.2667	NA	No	C18.0	8140/3	C18.0	Yes	Yes	0.335	0.33	121	No	COAD
TCGA-DM-A1DA	TCGA_DM_A1DA	0.951541	0.0349269	0.013532	PDS1	PDS1	TCGA-COAD	0	NA	1.83636e+07	SARIFA_Negative	FEMALE	R2	R1	R2	coadread_tcga_pan_can_atlas_2018	TCGA-DM-A1DA-01	no	NA	71	STAGE IIIC	NA	17	31	Colorectal Cancer	COAD	Colon Adenocarcinoma	228	-26169	0	NA	NA	7.49581	NA	Not Hispanic Or Latino	2011-5-00	0.7719	NA	No	C18.0	8140/3	C18.0	Yes	Yes	0.3952	2.42	251	No	COAD
TCGA-DM-A1DB	TCGA_DM_A1DB	0.919375	0.0530002	0.0276249	PDS1	PDS1	TCGA-COAD	0	CMS2	1.73308e+07	SARIFA_Negative	MALE	R1	R2	R1	coadread_tcga_pan_can_atlas_2018	TCGA-DM-A1DB-01	yes	NA	68	STAGE IIA	NA	12	15	Colorectal Cancer	COAD	Colon Adenocarcinoma	1348	-24888	0	NA	NA	44.3173	NA	Not Hispanic Or Latino	2011-5-00	0.3363	NA	No	C18.7	8140/3	C18.7	Yes	Yes	0.3441	0.25	65	No	COAD
TCGA-DM-A280	TCGA_DM_A280	0.31437	0.0868866	0.598743	PDS3	Mixed	TCGA-COAD	0	CMS1	2.03499e+07	SARIFA_Negative	FEMALE	R1	R2	R2	coadread_tcga_pan_can_atlas_2018	TCGA-DM-A280-01	no	NA	70	STAGE IIA	6TH	3	35	Colorectal Cancer	COAD	Mucinous Adenocarcinoma of the Colon and Rectum	236	-25649	0	NA	NA	7.75882	NA	Not Hispanic Or Latino	7/27/11	0.0942	NA	No	C18.2	8480/3	C18.2	Yes	Yes	0.3888	0.01	120	No	MACR
TCGA-DM-A282	TCGA_DM_A282	0.687018	0.0323524	0.280629	PDS1	PDS1	TCGA-COAD	0	CMS2	1.89472e+07	SARIFA_Negative	FEMALE	R1	R1	R1	coadread_tcga_pan_can_atlas_2018	TCGA-DM-A282-01	no	NA	60	STAGE IIA	6TH	5	11	Colorectal Cancer	COAD	Colon Adenocarcinoma	4233	-22265	0	NA	NA	139.166	0	Not Hispanic Or Latino	7/27/11	0.0625	NA	No	C18.3	8480/3	C18.3	Yes	Yes	0.3739	0.03	95	No	COAD
TCGA-DM-A285	TCGA_DM_A285	0.223824	0.0223981	0.753778	PDS3	PDS3	TCGA-COAD	1	CMS4	1.85401e+07	SARIFA_Positive	FEMALE	R2	R1	R1	coadread_tcga_pan_can_atlas_2018	TCGA-DM-A285-01	yes	NA	71	STAGE IV	6TH	16	19	Colorectal Cancer	COAD	Mucinous Adenocarcinoma of the Colon and Rectum	NA	-26021	0	NA	NA	5.88487	NA	Not Hispanic Or Latino	7/27/11	0.4602	NA	No	C18.2	8480/3	C18.2	Yes	Yes	0.3761	0.13	170	No	MACR
TCGA-DM-A288	TCGA_DM_A288	0.839549	0.0536347	0.106816	PDS1	PDS1	TCGA-COAD	1	NA	1.8773e+07	SARIFA_Positive	MALE	R2	R1	R1	coadread_tcga_pan_can_atlas_2018	TCGA-DM-A288-01	yes	NA	68	STAGE IIIC	6TH	16	31	Colorectal Cancer	COAD	Mucinous Adenocarcinoma of the Colon and Rectum	427	-25084	0	NA	NA	14.0382	NA	Not Hispanic Or Latino	7/27/11	0.4907	NA	No	C18.0	8480/3	C18.0	Yes	Yes	0.3948	0.31	74	Yes	MACR
TCGA-DM-A28A	TCGA_DM_A28A	0.945806	0.0321698	0.0220246	PDS1	PDS1	TCGA-COAD	1	CMS4	1.85134e+07	SARIFA_Positive	MALE	R1	R1	R2	coadread_tcga_pan_can_atlas_2018	TCGA-DM-A28A-01	yes	NA	78	STAGE IIIC	6TH	8	27	Colorectal Cancer	COAD	Colon Adenocarcinoma	805	-28833	0	NA	NA	26.4655	NA	Not Hispanic Or Latino	7/27/11	0.2699	NA	No	C18.0	8140/3	C18.0	Yes	Yes	0.3995	0.25	129	No	COAD
TCGA-DM-A28E	TCGA_DM_A28E	0.893227	0.0530095	0.0537639	PDS1	PDS1	TCGA-COAD	0	NA	1.86317e+07	SARIFA_Negative	FEMALE	R1	R1	R1	coadread_tcga_pan_can_atlas_2018	TCGA-DM-A28E-01	no	NA	72	STAGE IIA	6TH	6	1	Colorectal Cancer	COAD	Colon Adenocarcinoma	3648	-26602	0	NA	NA	119.933	0	Not Hispanic Or Latino	40582	0.1164	NA	No	C18.7	8140/3	C18.7	Yes	Yes	0.379	0.04	87	No	COAD
TCGA-DM-A28F	TCGA_DM_A28F	0.825317	0.0514241	0.123259	PDS1	PDS1	TCGA-COAD	0	CMS2	1.83134e+07	SARIFA_Negative	MALE	R1	R2	R1	coadread_tcga_pan_can_atlas_2018	TCGA-DM-A28F-01	no	NA	73	STAGE IIIB	6TH	16	23	Colorectal Cancer	COAD	Colon Adenocarcinoma	1094	-26856	0	NA	NA	35.9667	NA	Not Hispanic Or Latino	7/27/11	0.3062	NA	No	C18.7	8140/3	C18.7	Yes	Yes	0.3791	0.24	229	No	COAD
TCGA-DM-A28G	TCGA_DM_A28G	0.0485954	0.0291475	0.922257	PDS3	PDS3	TCGA-COAD	0	CMS3	1.87944e+07	SARIFA_Negative	MALE	R1	R1	R2	coadread_tcga_pan_can_atlas_2018	TCGA-DM-A28G-01	no	NA	75	STAGE IIA	6TH	2	5	Colorectal Cancer	COAD	Colon Adenocarcinoma	1849	-27641	0	NA	NA	60.7884	NA	Not Hispanic Or Latino	7/27/11	0.0516	NA	No	C18.2	8140/3	C18.2	Yes	Yes	0.3656	0.01	108	No	COAD
TCGA-DM-A28H	TCGA_DM_A28H	0.951908	0.0368657	0.0112259	PDS1	PDS1	TCGA-COAD	1	NA	1.79274e+07	SARIFA_Positive	MALE	R1	R1	R1	coadread_tcga_pan_can_atlas_2018	TCGA-DM-A28H-01	yes	NA	50	STAGE IIIC	6TH	7	19	Colorectal Cancer	COAD	Colon Adenocarcinoma	3561	-18325	0	NA	NA	117.073	0	Not Hispanic Or Latino	7/27/11	0.2122	NA	No	C18.0	8140/3	C18.0	Yes	Yes	0.3898	0.15	123	Yes	COAD
TCGA-DM-A28K	TCGA_DM_A28K	0.592755	0.0452151	0.36203	PDS1	Mixed	TCGA-COAD	0	CMS3	2.0142e+07	SARIFA_Negative	MALE	R1	R1	R1	coadread_tcga_pan_can_atlas_2018	TCGA-DM-A28K-01	no	NA	75	STAGE IIA	6TH	8	21	Colorectal Cancer	COAD	Mucinous Adenocarcinoma of the Colon and Rectum	2988	-27428	0	NA	NA	98.2345	0	Not Hispanic Or Latino	7/27/11	0.2298	NA	No	C18.3	8480/3	C18.3	Yes	Yes	0.397	0.05	101	No	MACR
TCGA-DM-A28M	TCGA_DM_A28M	0.946269	0.0225003	0.031231	PDS1	PDS1	TCGA-COAD	0	CMS3	2.01221e+07	SARIFA_Negative	MALE	R1	R2	R1	coadread_tcga_pan_can_atlas_2018	TCGA-DM-A28M-01	no	NA	63	STAGE IIA	6TH	20	35	Colorectal Cancer	COAD	Colon Adenocarcinoma	2895	-23043	0	NA	NA	95.177	0	Not Hispanic Or Latino	7/27/11	0.0692	NA	No	C18.6	8140/3	C18.6	Yes	Yes	0.3983	0.13	99	No	COAD
TCGA-DY-A0XA	TCGA_DY_A0XA	0.786157	0.0682819	0.145561	PDS1	PDS1	TCGA-READ	0	CMS2	1.7822e+07	SARIFA_Negative	FEMALE	R1	R2	R1	coadread_tcga_pan_can_atlas_2018	TCGA-DY-A0XA-01	no	NA	57	STAGE IIA	NA	13	19	Colorectal Cancer	READ	Rectal Adenocarcinoma	3846	-21115	0	NA	NA	126.442	0	Not Hispanic Or Latino	6/21/11	0.314	NA	No	C19	8140/3	C19.9	Yes	Yes	0.3458	0.29	128	No	READ
TCGA-DY-A1DC	TCGA_DY_A1DC	0.893151	0.0388451	0.068004	PDS1	PDS1	TCGA-READ	0	CMS4	1.86502e+07	SARIFA_Negative	FEMALE	R1	R2	R1	coadread_tcga_pan_can_atlas_2018	TCGA-DY-A1DC-01	no	NA	72	STAGE IIA	NA	11	33	Colorectal Cancer	READ	Rectal Adenocarcinoma	1258	-26436	0	NA	NA	41.3585	NA	Not Hispanic Or Latino	2011-5-00	0.2741	NA	No	C19	8140/3	C19.9	Yes	Yes	0.3327	0.18	138	Yes	READ
TCGA-DY-A1DD	TCGA_DY_A1DD	0.111807	0.14772	0.740474	PDS3	PDS3	TCGA-READ	0	CMS2	1.848e+07	SARIFA_Negative	FEMALE	R1	R2	R1	coadread_tcga_pan_can_atlas_2018	TCGA-DY-A1DD-01	yes	close (deposit?)	77	STAGE IIIB	NA	13	1	Colorectal Cancer	READ	Rectal Adenocarcinoma	1741	-28159	0	NA	NA	57.2377	NA	Not Hispanic Or Latino	2011-5-00	0.3114	NA	No	C19	8140/3	C19.9	Yes	Yes	0.3611	1	116	No	READ
TCGA-DY-A1DE	TCGA_DY_A1DE	0.883637	0.0462101	0.0701534	PDS1	PDS1	TCGA-READ	0	NA	1.83017e+07	SARIFA_Negative	NA	R1	R1	R1	coadread_tcga_pan_can_atlas_2018	TCGA-DY-A1DE-01	no	NA	56	STAGE IIA	NA	21	13	Colorectal Cancer	READ	Rectal Adenocarcinoma	3932	-20504	0	NA	NA	129.27	0	Not Hispanic Or Latino	2011-5-00	0.6012	NA	No	C20	8140/3	C20.9	Yes	No	NA	NA	NA	Yes	READ
TCGA-DY-A1DG	TCGA_DY_A1DG	0.691632	0.107669	0.200699	PDS1	PDS1	TCGA-READ	1	NA	1.84305e+07	SARIFA_Positive	MALE	R1	R1	R1	coadread_tcga_pan_can_atlas_2018	TCGA-DY-A1DG-01	yes	NA	75	STAGE IVA	NA	17	3	Colorectal Cancer	READ	Rectal Adenocarcinoma	NA	-27396	0	NA	NA	51.4844	NA	Not Hispanic Or Latino	2011-5-00	0.4299	NA	No	C20	8140/3	C20.9	Yes	Yes	0.363	0.8	151	Yes	READ
TCGA-EI-6506	TCGA_EI_6506	0.0584814	0.813093	0.128425	PDS2	PDS2	TCGA-READ	1	CMS3	1.85688e+07	SARIFA_Positive	FEMALE	R2	R1	R1	coadread_tcga_pan_can_atlas_2018	TCGA-EI-6506-01	yes	NA	78	STAGE IIA	7TH	10	5	Colorectal Cancer	READ	Rectal Adenocarcinoma	625	-28587	0	NA	NA	20.5477	0	Not Hispanic Or Latino	40792	0.1474	NA	No	C20	8211/3	C20.9	Yes	Yes	0.3332	0.05	123	No	READ
TCGA-EI-6508	TCGA_EI_6508	0.597063	0.161118	0.241819	PDS1	Mixed	TCGA-READ	0	CMS3	1.75253e+07	SARIFA_Negative	FEMALE	R1	R1	R2	coadread_tcga_pan_can_atlas_2018	TCGA-EI-6508-01	no	NA	48	STAGE IIIB	7TH	5	29	Colorectal Cancer	READ	Rectal Adenocarcinoma	636	-17827	0	NA	NA	20.9094	0	Not Hispanic Or Latino	40792	0.194	NA	No	C20	8263/3	C20.9	Yes	Yes	0.3488	0.24	101	No	READ
TCGA-EI-6509	TCGA_EI_6509	0.12947	0.233187	0.637343	PDS3	PDS3	TCGA-READ	1	CMS4	2.14149e+07	SARIFA_Positive	MALE	R1	R1	R2	coadread_tcga_pan_can_atlas_2018	TCGA-EI-6509-01	yes	NA	53	STAGE IIIC	7TH	8	31	Colorectal Cancer	READ	Rectal Adenocarcinoma	517	-19666	0	NA	NA	16.9971	0	Not Hispanic Or Latino	5/13/11	0.2606	NA	No	C20	8263/3	C20.9	Yes	Yes	0.3555	0.5	52	Yes	READ
TCGA-EI-6510	TCGA_EI_6510	0.270265	0.0782038	0.651531	PDS3	PDS3	TCGA-READ	0	CMS3	1.86403e+07	SARIFA_Negative	FEMALE	R1	R1	R1	coadread_tcga_pan_can_atlas_2018	TCGA-EI-6510-01	no	NA	77	STAGE IVA	7TH	10	9	Colorectal Cancer	READ	Rectal Adenocarcinoma	556	-28328	0	NA	NA	18.2793	0	Not Hispanic Or Latino	40792	0.2942	NA	No	C20	8263/3	C20.9	Yes	Yes	0.3574	0.05	101	No	READ
TCGA-EI-6511	TCGA_EI_6511	0.0500925	0.91124	0.038667	PDS2	PDS2	TCGA-READ	0	CMS4	1.88245e+07	SARIFA_Negative	MALE	R1	R2	R1	coadread_tcga_pan_can_atlas_2018	TCGA-EI-6511-01	no	NA	52	STAGE IIIB	7TH	12	25	Colorectal Cancer	READ	Rectal Adenocarcinoma	482	-19237	0	NA	NA	15.8464	0	Not Hispanic Or Latino	40792	0.3252	NA	No	C20	8263/3	C20.9	Yes	Yes	0.3537	0.15	78	No	READ
TCGA-EI-6512	TCGA_EI_6512	0.377336	0.573287	0.0493774	PDS2	Mixed	TCGA-READ	1	CMS1	1.90152e+07	SARIFA_Positive	FEMALE	R1	R2	R1	coadread_tcga_pan_can_atlas_2018	TCGA-EI-6512-01	yes	NA	64	STAGE IIIB	7TH	16	37	Colorectal Cancer	READ	Rectal Adenocarcinoma	538	-23537	0	NA	NA	17.6875	0	Not Hispanic Or Latino	5/13/11	0.2885	NA	No	C20	8263/3	C20.9	Yes	Yes	0.3602	0.71	114	No	READ
TCGA-EI-6513	TCGA_EI_6513	0.873074	0.106035	0.0208909	PDS1	PDS1	TCGA-READ	0	CMS2	1.82889e+07	SARIFA_Negative	MALE	R1	R1	R1	coadread_tcga_pan_can_atlas_2018	TCGA-EI-6513-01	yes	close	59	STAGE IIIB	7TH	12	23	Colorectal Cancer	READ	Rectal Adenocarcinoma	497	-21776	0	NA	NA	16.3395	0	Not Hispanic Or Latino	5/16/11	0.2863	NA	No	C20	8263/3	C20.9	Yes	Yes	0.3553	0.48	139	No	READ
TCGA-EI-6514	TCGA_EI_6514	0.00887908	0.348728	0.642393	PDS3	PDS3	TCGA-READ	0	CMS4	1.88218e+07	SARIFA_Negative	FEMALE	R1	R1	R1	coadread_tcga_pan_can_atlas_2018	TCGA-EI-6514-01	no	NA	59	STAGE IIA	7TH	25	-9	Colorectal Cancer	READ	Rectal Adenocarcinoma	496	-21618	0	NA	NA	16.3067	0	Not Hispanic Or Latino	5/13/11	0.3525	NA	No	C20	8263/3	C20.9	Yes	Yes	0.3382	0.38	105	No	READ
TCGA-EI-6883	TCGA_EI_6883	0.0969783	0.0746741	0.828348	PDS3	PDS3	TCGA-READ	0	CMS2	1.9305e+07	SARIFA_Negative	MALE	R2	R2	R1	coadread_tcga_pan_can_atlas_2018	TCGA-EI-6883-01	yes	close	63	STAGE IIC	7TH	16	15	Colorectal Cancer	READ	Rectal Adenocarcinoma	350	-23268	0	NA	NA	11.5067	0	Not Hispanic Or Latino	7/18/11	0.4144	NA	No	C20	8211/3	C20.9	Yes	Yes	0.3433	0.27	90	No	READ
TCGA-F4-6459	TCGA_F4_6459	0.00548272	0.755828	0.238689	PDS2	PDS2	TCGA-COAD	1	CMS4	1.84382e+07	SARIFA_Positive	FEMALE	R1	R1	R2	coadread_tcga_pan_can_atlas_2018	TCGA-F4-6459-01	yes	NA	61	STAGE IIIB	7TH	11	25	Colorectal Cancer	COAD	Colon Adenocarcinoma	0	-22574	0	NA	NA	8.6136	0	Not Hispanic Or Latino	6/20/11	0.3075	NA	No	C18.7	8140/3	C18.7	Yes	Yes	0.3642	0.31	126	No	COAD
TCGA-F4-6461	TCGA_F4_6461	0.00302968	0.908588	0.0883824	PDS2	PDS2	TCGA-COAD	1	CMS4	1.9388e+07	SARIFA_Positive	FEMALE	R2	R2	R2	coadread_tcga_pan_can_atlas_2018	TCGA-F4-6461-01	yes	NA	41	STAGE IIIC	7TH	1	3	Colorectal Cancer	COAD	Colon Adenocarcinoma	0	-15151	0	NA	NA	11.1122	1	Not Hispanic Or Latino	6/20/11	0.0581	NA	No	C18.9	8140/3	C18.9	Yes	Yes	0.3699	0.23	138	Yes	COAD
TCGA-F4-6570	TCGA_F4_6570	0.00940464	0.971116	0.0194796	PDS2	PDS2	TCGA-COAD	0	CMS1	1.91303e+07	SARIFA_Negative	FEMALE	R1	R1	R1	coadread_tcga_pan_can_atlas_2018	TCGA-F4-6570-01	yes	close	78	STAGE IIA	7TH	1	5	Colorectal Cancer	COAD	Colon Adenocarcinoma	0	-28772	0	NA	NA	6.18075	0	Not Hispanic Or Latino	6/20/11	0.051	NA	No	C18.9	8140/3	C18.9	Yes	Yes	0.9787	31.81	1640	No	COAD
TCGA-F4-6703	TCGA_F4_6703	0.0100857	0.966053	0.0238617	PDS2	PDS2	TCGA-COAD	1	CMS4	2.20081e+07	SARIFA_Positive	MALE	R1	R2	R2	coadread_tcga_pan_can_atlas_2018	TCGA-F4-6703-01	yes	NA	64	STAGE IIA	7TH	4	23	Colorectal Cancer	COAD	Colon Adenocarcinoma	1456	-23644	0	47.868	0	47.868	0	Not Hispanic Or Latino	8/23/11	0	NA	No	C18.2	8140/3	C18.2	Yes	Yes	0.4396	1	530	No	COAD
TCGA-F4-6805	TCGA_F4_6805	0.00693956	0.979547	0.0135134	PDS2	PDS2	TCGA-COAD	0	CMS4	1.87536e+07	SARIFA_Negative	FEMALE	R1	R1	R2	coadread_tcga_pan_can_atlas_2018	TCGA-F4-6805-01	no	NA	58	STAGE IIA	7TH	5	29	Colorectal Cancer	COAD	Colon Adenocarcinoma	1047	-21241	0	34.4215	0	34.4215	0	Not Hispanic Or Latino	8/25/11	0.1049	NA	No	C18.9	8140/3	C18.9	Yes	Yes	0.3882	0.03	68	No	COAD
TCGA-F4-6807	TCGA_F4_6807	0.00464876	0.985482	0.0098697	PDS2	PDS2	TCGA-COAD	0	CMS4	1.88524e+07	SARIFA_Negative	FEMALE	R1	R2	R2	coadread_tcga_pan_can_atlas_2018	TCGA-F4-6807-01	yes	close	51	STAGE IIIC	7TH	9	9	Colorectal Cancer	COAD	Colon Adenocarcinoma	1309	-18690	0	43.0351	0	43.0351	0	Not Hispanic Or Latino	8/25/11	0.2021	NA	No	C18.9	8140/3	C18.9	Yes	Yes	0.3514	0	155	No	COAD
TCGA-F4-6809	TCGA_F4_6809	0.00473387	0.763363	0.231903	PDS2	PDS2	TCGA-COAD	1	CMS4	1.87036e+07	SARIFA_Positive	FEMALE	R1	R1	R1	coadread_tcga_pan_can_atlas_2018	TCGA-F4-6809-01	yes	NA	52	STAGE IVA	7TH	8	21	Colorectal Cancer	COAD	Colon Adenocarcinoma	39	-19039	0	NA	NA	13.2492	1	Not Hispanic Or Latino	8/25/11	0.1669	NA	No	C18.7	8140/3	C18.7	Yes	Yes	0.3476	0.02	148	No	COAD
TCGA-F4-6854	TCGA_F4_6854	0.170691	0.662609	0.1667	PDS2	PDS2	TCGA-COAD	0	CMS4	1.85186e+07	SARIFA_Negative	FEMALE	R2	R1	R1	coadread_tcga_pan_can_atlas_2018	TCGA-F4-6854-01	no	NA	77	STAGE IIA	7TH	10	23	Colorectal Cancer	COAD	Colon Adenocarcinoma	16	-28272	0	0.526022	0	0.526022	0	Not Hispanic Or Latino	40734	0.2267	NA	No	C18.7	8140/3	C18.7	Yes	Yes	0.3387	0.1	110	No	COAD
TCGA-F4-6855	TCGA_F4_6855	0.0106949	0.424065	0.56524	PDS3	Mixed	TCGA-COAD	1	CMS4	1.97209e+07	SARIFA_Positive	FEMALE	R2	R2	R1	coadread_tcga_pan_can_atlas_2018	TCGA-F4-6855-01	yes	NA	70	STAGE IIA	7TH	15	-5	Colorectal Cancer	COAD	Colon Adenocarcinoma	1442	-25890	0	47.4077	0	47.4077	0	Not Hispanic Or Latino	40734	0.3419	NA	No	C18.7	8140/3	C18.7	Yes	Yes	0.3419	0.03	99	No	COAD
TCGA-F4-6856	TCGA_F4_6856	0.340095	0.122746	0.537158	PDS3	Mixed	TCGA-COAD	0	CMS3	1.83181e+07	SARIFA_Negative	MALE	R2	R1	R1	coadread_tcga_pan_can_atlas_2018	TCGA-F4-6856-01	no	NA	45	STAGE I	7TH	0	25	Colorectal Cancer	COAD	Mucinous Adenocarcinoma of the Colon and Rectum	1074	-16519	0	35.3092	0	35.3092	0	Not Hispanic Or Latino	40734	0.0146	NA	No	C18.0	8480/3	C18.0	Yes	Yes	0.8729	27.56	963	No	MACR
TCGA-F5-6464	TCGA_F5_6464	0.00466989	0.94563	0.0496996	PDS2	PDS2	TCGA-READ	1	CMS4	1.9214e+07	SARIFA_Positive	FEMALE	R1	R2	R1	coadread_tcga_pan_can_atlas_2018	TCGA-F5-6464-01	yes	NA	77	STAGE IIIC	7TH	28	7	Colorectal Cancer	READ	Rectal Adenocarcinoma	0	-28168	0	NA	NA	9.96153	NA	Not Hispanic Or Latino	6/20/11	0.2378	NA	No	C19	8140/3	C19.9	Yes	Yes	0.3424	0.04	86	No	READ
TCGA-F5-6571	TCGA_F5_6571	0.00268458	0.921694	0.0756215	PDS2	PDS2	TCGA-READ	0	CMS4	1.88811e+07	SARIFA_Negative	FEMALE	R1	R1	R1	coadread_tcga_pan_can_atlas_2018	TCGA-F5-6571-01	yes	NA	62	STAGE IIA	7TH	11	-23	Colorectal Cancer	READ	Rectal Adenocarcinoma	1288	-22666	0	4.01091	1	42.3447	0	Not Hispanic Or Latino	8/23/11	0.2455	NA	No	C20	8140/3	C20.9	Yes	Yes	0.3388	0.35	83	Yes	READ
TCGA-F5-6864	TCGA_F5_6864	0.00204173	0.117236	0.880722	PDS3	PDS3	TCGA-READ	0	CMS4	1.84782e+07	SARIFA_Negative	FEMALE	R1	R1	R1	coadread_tcga_pan_can_atlas_2018	TCGA-F5-6864-01	yes	close	74	STAGE IIIB	7TH	10	-1	Colorectal Cancer	READ	Rectal Adenocarcinoma	379	-27058	0	12.4601	0	12.4601	0	Not Hispanic Or Latino	40734	0.2658	NA	No	C20	8140/3	C20.9	Yes	Yes	0.3486	0.19	136	No	READ
TCGA-G4-6293	TCGA_G4_6293	0.00649476	0.556636	0.436869	PDS2	Mixed	TCGA-COAD	0	CMS2	1.91935e+07	SARIFA_Negative	FEMALE	R1	R2	R1	coadread_tcga_pan_can_atlas_2018	TCGA-G4-6293-01	no	NA	49	STAGE III	5TH	5	9	Colorectal Cancer	COAD	Colon Adenocarcinoma	4051	-18076	0	133.182	0	133.182	0	Not Hispanic Or Latino	6/27/11	0.109	NA	No	C18.4	8140/3	C18.4	Yes	Yes	0.3277	0.28	105	No	COAD
TCGA-G4-6294	TCGA_G4_6294	0.714	0.19333	0.0926701	PDS1	PDS1	TCGA-COAD	0	CMS2	1.845e+07	SARIFA_Negative	MALE	R2	R2	R2	coadread_tcga_pan_can_atlas_2018	TCGA-G4-6294-01	no	NA	75	STAGE IV	6TH	7	3	Colorectal Cancer	COAD	Colon Adenocarcinoma	NA	-27755	0	NA	NA	28.2079	1	Not Hispanic Or Latino	6/27/11	0.1888	NA	No	C18.0	8140/3	C18.0	Yes	Yes	0.3774	1.01	149	Yes	COAD
TCGA-G4-6295	TCGA_G4_6295	0.790848	0.199576	0.0095763	PDS1	PDS1	TCGA-COAD	0	NA	1.73298e+07	SARIFA_Negative	FEMALE	R1	R1	R2	coadread_tcga_pan_can_atlas_2018	TCGA-G4-6295-01	no	NA	70	STAGE II	6TH	25	17	Colorectal Cancer	COAD	Colon Adenocarcinoma	254	-25758	0	NA	NA	8.35059	0	Not Hispanic Or Latino	6/28/11	0.5968	NA	No	C18.0	8140/3	C18.0	Yes	Yes	0.3241	0.24	135	No	COAD
TCGA-G4-6297	TCGA_G4_6297	0.00956645	0.894699	0.0957343	PDS2	PDS2	TCGA-COAD	1	CMS4	1.91984e+07	SARIFA_Positive	FEMALE	R2	R1	R1	coadread_tcga_pan_can_atlas_2018	TCGA-G4-6297-01	yes	NA	55	STAGE IV	6TH	29	15	Colorectal Cancer	COAD	Colon Adenocarcinoma	2506	-20103	0	NA	NA	82.3881	0	Not Hispanic Or Latino	6/30/11	0.2799	NA	No	C18.0	8140/3	C18.0	Yes	Yes	0.3325	0.14	85	Yes	COAD
TCGA-G4-6299	TCGA_G4_6299	0.0407957	0.895644	0.0635608	PDS2	PDS2	TCGA-COAD	1	CMS1	1.79704e+07	SARIFA_Positive	MALE	R1	R2	R1	coadread_tcga_pan_can_atlas_2018	TCGA-G4-6299-01	yes	NA	69	STAGE IIIC	6TH	17	17	Colorectal Cancer	COAD	Colon Adenocarcinoma	2268	-25318	0	NA	NA	74.5636	0	Not Hispanic Or Latino	40550	0.2049	NA	No	C18.6	8140/3	C18.6	Yes	Yes	0.3963	0.88	160	No	COAD
TCGA-G4-6302	TCGA_G4_6302	0.0105462	0.874352	0.115102	PDS2	PDS2	TCGA-COAD	1	CMS4	2.07393e+07	SARIFA_Positive	FEMALE	R1	R1	R2	coadread_tcga_pan_can_atlas_2018	TCGA-G4-6302-01	yes	NA	90	STAGE IIA	6TH	2	3	Colorectal Cancer	COAD	Mucinous Adenocarcinoma of the Colon and Rectum	1310	-32872	0	NA	NA	67.2979	0	Not Hispanic Or Latino	40670	0	NA	No	C18.0	8480/3	C18.0	Yes	Yes	0.4592	3.04	939	No	MACR
TCGA-G4-6303	TCGA_G4_6303	0.029045	0.489842	0.481113	PDS2	Mixed	TCGA-COAD	0	CMS4	1.82555e+07	SARIFA_Negative	FEMALE	R2	R1	R2	coadread_tcga_pan_can_atlas_2018	TCGA-G4-6303-01	yes	NA	54	STAGE IV	6TH	17	7	Colorectal Cancer	COAD	Colon Adenocarcinoma	1882	-19800	0	NA	NA	65.8513	1	Not Hispanic Or Latino	40550	0.3983	NA	No	C18.7	8140/3	C18.7	Yes	Yes	0.359	0.5	83	Yes	COAD
TCGA-G4-6304	TCGA_G4_6304	0.774372	0.0854061	0.140222	PDS1	PDS1	TCGA-COAD	0	NA	1.89464e+07	SARIFA_Negative	FEMALE	R1	R1	R1	coadread_tcga_pan_can_atlas_2018	TCGA-G4-6304-01	no	NA	66	STAGE IIB	6TH	0	21	Colorectal Cancer	COAD	Colon Adenocarcinoma	1631	-24172	0	NA	NA	53.6213	0	Not Hispanic Or Latino	40582	0.0002	NA	No	C18.4	8140/3	C18.4	Yes	Yes	0.5676	7.18	927	Yes	COAD
TCGA-G4-6306	TCGA_G4_6306	0.164534	0.119804	0.715662	PDS3	PDS3	TCGA-COAD	0	CMS2	1.86095e+07	SARIFA_Negative	MALE	R1	R1	R1	coadread_tcga_pan_can_atlas_2018	TCGA-G4-6306-01	no	NA	71	STAGE IIA	6TH	12	29	Colorectal Cancer	COAD	Colon Adenocarcinoma	1359	-26163	0	NA	NA	44.679	0	Not Hispanic Or Latino	40884	0.2501	NA	No	C18.2	8140/3	C18.2	Yes	Yes	0.3415	0.25	106	No	COAD
TCGA-G4-6307	TCGA_G4_6307	0.63955	0.04488	0.31557	PDS1	PDS1	TCGA-COAD	0	CMS2	1.93236e+07	SARIFA_Negative	FEMALE	R2	R2	R1	coadread_tcga_pan_can_atlas_2018	TCGA-G4-6307-01	no	NA	37	STAGE IIIB	2ND	19	23	Colorectal Cancer	COAD	Colon Adenocarcinoma	1674	-13648	0	NA	NA	55.035	0	Not Hispanic Or Latino	7/13/11	0.2746	NA	No	C18.7	8140/3	C18.7	Yes	Yes	0.316	0.41	74	No	COAD
TCGA-G4-6309	TCGA_G4_6309	0.856477	0.0692187	0.074304	PDS1	PDS1	TCGA-COAD	0	CMS1	1.83613e+07	SARIFA_Negative	FEMALE	R1	R1	R2	coadread_tcga_pan_can_atlas_2018	TCGA-G4-6309-01	no	NA	40	STAGE IIIB	6TH	0	33	Colorectal Cancer	COAD	Colon Adenocarcinoma	2600	-14729	0	71.5389	1	85.4785	0	Not Hispanic Or Latino	40582	0.0008	NA	No	C18.7	8140/3	C18.7	Yes	Yes	0.9341	26.62	811	Yes	COAD
TCGA-G4-6311	TCGA_G4_6311	0.111525	0.743905	0.144569	PDS2	PDS2	TCGA-COAD	1	CMS4	1.84138e+07	SARIFA_Positive	MALE	R1	R1	R1	coadread_tcga_pan_can_atlas_2018	TCGA-G4-6311-01	yes	NA	80	STAGE III	6TH	26	17	Colorectal Cancer	COAD	Colon Adenocarcinoma	1199	-29297	0	NA	NA	39.4187	0	Not Hispanic Or Latino	40884	0.1236	NA	No	C18.2	8140/3	C18.2	Yes	Yes	0.3185	0.19	124	No	COAD
TCGA-G4-6315	TCGA_G4_6315	0.882535	0.0340616	0.0834031	PDS1	PDS1	TCGA-COAD	0	CMS2	1.78788e+07	SARIFA_Negative	MALE	R2	R1	R1	coadread_tcga_pan_can_atlas_2018	TCGA-G4-6315-01	no	NA	66	STAGE IV	6TH	21	25	Colorectal Cancer	COAD	Colon Adenocarcinoma	1883	-24174	0	NA	NA	61.9062	0	Not Hispanic Or Latino	40670	0.0857	NA	No	C18.6	8140/3	C18.6	Yes	Yes	0.3321	0.25	132	No	COAD
TCGA-G4-6317	TCGA_G4_6317	0.798553	0.0979514	0.103495	PDS1	PDS1	TCGA-COAD	0	CMS2	1.83922e+07	SARIFA_Negative	FEMALE	R2	R2	R1	coadread_tcga_pan_can_atlas_2018	TCGA-G4-6317-01	no	NA	51	STAGE IIIC	6TH	21	19	Colorectal Cancer	COAD	Colon Adenocarcinoma	1095	-18822	0	NA	NA	35.9996	0	Not Hispanic Or Latino	40884	0.4029	NA	No	C18.7	8140/3	C18.7	Yes	Yes	0.3455	0.89	87	Yes	COAD
TCGA-G4-6320	TCGA_G4_6320	0.0353641	0.0256548	0.938981	PDS3	PDS3	TCGA-COAD	1	CMS3	1.91526e+07	SARIFA_Positive	MALE	R1	R1	R2	coadread_tcga_pan_can_atlas_2018	TCGA-G4-6320-01	yes	NA	73	STAGE III	6TH	11	13	Colorectal Cancer	COAD	Colon Adenocarcinoma	804	-26840	0	NA	NA	26.4326	0	Not Hispanic Or Latino	40854	0.1286	NA	No	C18.3	8140/3	C18.3	Yes	Yes	0.5674	14.97	1014	No	COAD
TCGA-G4-6321	TCGA_G4_6321	0.00643007	0.236303	0.757267	PDS3	PDS3	TCGA-COAD	0	CMS3	2.29955e+07	SARIFA_Negative	FEMALE	R1	R2	R2	coadread_tcga_pan_can_atlas_2018	TCGA-G4-6321-01	no	NA	60	STAGE III	6TH	0	-9	Colorectal Cancer	COAD	Colon Adenocarcinoma	672	-21921	0	NA	NA	22.0929	0	Not Hispanic Or Latino	7/13/11	0.0003	NA	No	C18.0	8140/3	C18.0	Yes	Yes	0.3258	0.18	73	No	COAD
TCGA-G4-6322	TCGA_G4_6322	0.105114	0.11513	0.779756	PDS3	PDS3	TCGA-COAD	0	CMS3	2.0805e+07	SARIFA_Negative	MALE	R1	R2	R1	coadread_tcga_pan_can_atlas_2018	TCGA-G4-6322-01	no	NA	65	STAGE IIIB	6TH	2	29	Colorectal Cancer	COAD	Mucinous Adenocarcinoma of the Colon and Rectum	792	-23825	0	NA	NA	26.0381	0	Not Hispanic Or Latino	7/13/11	0.1146	NA	No	C18.6	8480/3	C18.6	Yes	Yes	0.3214	0.14	83	Yes	MACR
TCGA-G4-6323	TCGA_G4_6323	0.0150369	0.290723	0.69424	PDS3	PDS3	TCGA-COAD	0	CMS3	1.81158e+07	SARIFA_Negative	MALE	R2	R1	R1	coadread_tcga_pan_can_atlas_2018	TCGA-G4-6323-01	no	NA	50	STAGE IA	7TH	2	-11	Colorectal Cancer	COAD	Colon Adenocarcinoma	419	-18334	0	NA	NA	13.7752	0	Not Hispanic Or Latino	7/13/11	0.0096	NA	No	C18.0	8140/3	C18.0	Yes	Yes	0.3512	0.42	91	No	COAD
TCGA-G4-6586	TCGA_G4_6586	0.822841	0.115762	0.0613967	PDS1	PDS1	TCGA-COAD	0	CMS1	1.79648e+07	SARIFA_Negative	FEMALE	R1	R1	R2	coadread_tcga_pan_can_atlas_2018	TCGA-G4-6586-01	no	NA	73	STAGE IIA	6TH	1	37	Colorectal Cancer	COAD	Colon Adenocarcinoma	1089	-27020	0	NA	NA	35.8023	0	Not Hispanic Or Latino	7/14/11	0.045	NA	No	C18.2	8140/3	C18.2	Yes	Yes	1.0607	33.57	1108	No	COAD
TCGA-G4-6588	TCGA_G4_6588	0.853406	0.126773	0.0198213	PDS1	PDS1	TCGA-COAD	0	CMS1	1.81906e+07	SARIFA_Negative	FEMALE	R2	R1	R1	coadread_tcga_pan_can_atlas_2018	TCGA-G4-6588-01	no	NA	58	STAGE IIA	6TH	0	25	Colorectal Cancer	COAD	Colon Adenocarcinoma	796	-21532	0	NA	NA	26.1696	0	Not Hispanic Or Latino	40854	0.0033	NA	No	C18.0	8140/3	C18.0	Yes	Yes	1.0066	34.69	1964	No	COAD
TCGA-G4-6626	TCGA_G4_6626	0.929059	0.0251118	0.0458294	PDS1	PDS1	TCGA-COAD	0	NA	1.8034e+07	SARIFA_Negative	MALE	R1	R2	R1	coadread_tcga_pan_can_atlas_2018	TCGA-G4-6626-01	no	NA	90	STAGE IIA	6TH	20	21	Colorectal Cancer	COAD	Colon Adenocarcinoma	NA	-32871	0	NA	NA	46.7502	0	Not Hispanic Or Latino	40550	0.4974	NA	No	C18.2	8140/3	C18.2	Yes	Yes	0.349	0.39	118	No	COAD
TCGA-G4-6627	TCGA_G4_6627	0.00283275	0.860317	0.13685	PDS2	PDS2	TCGA-COAD	0	CMS4	1.89217e+07	SARIFA_Negative	MALE	R1	R1	R1	coadread_tcga_pan_can_atlas_2018	TCGA-G4-6627-01	no	NA	84	STAGE IIA	6TH	7	25	Colorectal Cancer	COAD	Colon Adenocarcinoma	2275	-30697	0	32.975	1	74.7937	0	Not Hispanic Or Latino	7/14/11	0.0213	NA	No	C18.2	8140/3	C18.2	Yes	Yes	0.3582	0.02	98	No	COAD
TCGA-G4-6628	TCGA_G4_6628	0.220581	0.77297	0.00644943	PDS2	PDS2	TCGA-COAD	0	CMS1	1.83681e+07	SARIFA_Negative	MALE	R2	R1	R1	coadread_tcga_pan_can_atlas_2018	TCGA-G4-6628-01	no	NA	78	STAGE I	6TH	2	19	Colorectal Cancer	COAD	Colon Adenocarcinoma	2424	-28772	0	79.6923	0	79.6923	0	Not Hispanic Or Latino	40582	0.0885	NA	No	C18.0	8140/3	C18.0	Yes	Yes	0.7863	19.28	1875	No	COAD
TCGA-G5-6641	TCGA_G5_6641	0.00152259	0.00775441	0.990723	PDS3	PDS3	TCGA-READ	0	CMS3	1.91062e+07	SARIFA_Negative	MALE	R2	R1	R1	coadread_tcga_pan_can_atlas_2018	TCGA-G5-6641-01	yes	close	67	STAGE IIIA	6TH	6	-11	Colorectal Cancer	READ	Rectal Adenocarcinoma	804	-24486	0	NA	NA	26.4326	0	Not Hispanic Or Latino	40641	0.2193	NA	No	C19	8480/3	C19.9	Yes	Yes	0.3305	0.02	93	No	READ
TCGA-NH-A50T	TCGA_NH_A50T	0.981694	0.0140763	0.00422956	PDS1	PDS1	TCGA-COAD	0	CMS2	1.90788e+07	SARIFA_Negative	FEMALE	R1	R1	R2	coadread_tcga_pan_can_atlas_2018	TCGA-NH-A50T-01	yes	NA	68	STAGE IIA	7TH	19	33	Colorectal Cancer	COAD	Colon Adenocarcinoma	553	-25089	0	18.1806	0	18.1806	0	Not Hispanic Or Latino	41489	0.4128	NA	No	C18.5	8140/3	C18.5	Yes	Yes	0.2912	0.31	120	No	COAD
TCGA-NH-A50U	TCGA_NH_A50U	0.6842	0.0590009	0.256799	PDS1	PDS1	TCGA-COAD	1	NA	1.8092e+07	SARIFA_Positive	MALE	R1	R1	R2	coadread_tcga_pan_can_atlas_2018	TCGA-NH-A50U-01	yes	close	42	STAGE IVA	7TH	23	19	Colorectal Cancer	COAD	Mucinous Adenocarcinoma of the Colon and Rectum	NA	-15450	0	NA	NA	10.9807	1	Not Hispanic Or Latino	41852	0.5291	NA	No	C18.0	8480/3	C18.0	Yes	Yes	0.3425	0.5	87	Yes	MACR
TCGA-NH-A50V	TCGA_NH_A50V	0.0301908	0.511452	0.458357	PDS2	Mixed	TCGA-COAD	0	CMS4	1.82046e+07	SARIFA_Negative	MALE	R1	R1	R1	coadread_tcga_pan_can_atlas_2018	TCGA-NH-A50V-01	yes	very close	69	STAGE IIIB	7TH	10	3	Colorectal Cancer	COAD	Colon Adenocarcinoma	588	-25467	0	19.3313	0	19.3313	0	Not Hispanic Or Latino	41489	0.1895	NA	No	C18.0	8140/3	C18.0	Yes	Yes	0.2879	0.32	146	No	COAD
TCGA-NH-A5IV	TCGA_NH_A5IV	0.43551	0.213678	0.350813	PDS1	Mixed	TCGA-COAD	0	CMS3	1.73428e+07	SARIFA_Negative	FEMALE	R1	R1	R1	coadread_tcga_pan_can_atlas_2018	TCGA-NH-A5IV-01	yes	NA	90	STAGE IIA	7TH	0	-3	Colorectal Cancer	COAD	Colon Adenocarcinoma	588	-32872	0	19.3313	0	19.3313	0	Not Hispanic Or Latino	6/13/13	0.0008	NA	No	C18.4	8140/3	C18.4	Yes	Yes	1.2012	41.02	2380	NA	COAD
TCGA-NH-A6GA	TCGA_NH_A6GA	0.13136	0.267813	0.600828	PDS3	PDS3	TCGA-COAD	1	NA	1.77148e+07	SARIFA_Positive	MALE	R1	R1	R1	coadread_tcga_pan_can_atlas_2018	TCGA-NH-A6GA-01	yes	NA	58	STAGE IIIC	7TH	13	-1	Colorectal Cancer	COAD	Colon Adenocarcinoma	182	-21313	0	NA	NA	9.92866	1	Not Hispanic Or Latino	41556	0.3715	NA	No	C18.2	8140/3	C18.2	Yes	Yes	0.3295	1.07	84	Yes	COAD
TCGA-NH-A6GB	TCGA_NH_A6GB	0.709803	0.26423	0.0259668	PDS1	PDS1	TCGA-COAD	1	NA	1.83178e+07	SARIFA_Positive	FEMALE	R1	R2	R2	coadread_tcga_pan_can_atlas_2018	TCGA-NH-A6GB-01	yes	very close	71	STAGE IIIC	7TH	7	35	Colorectal Cancer	COAD	Colon Adenocarcinoma	476	-26100	0	NA	NA	15.6491	0	Not Hispanic Or Latino	41342	0.1527	NA	No	C18.4	8140/3	C18.4	Yes	Yes	0.3185	0.31	150	No	COAD
TCGA-NH-A6GC	TCGA_NH_A6GC	0.0082063	0.0983722	0.893422	PDS3	PDS3	TCGA-COAD	0	CMS3	1.81036e+07	SARIFA_Negative	FEMALE	R1	R2	R1	coadread_tcga_pan_can_atlas_2018	TCGA-NH-A6GC-01	yes	mucin	66	STAGE IVB	7TH	23	-11	Colorectal Cancer	COAD	Mucinous Adenocarcinoma of the Colon and Rectum	389	-24355	0	NA	NA	12.7889	0	Not Hispanic Or Latino	41342	0.5911	NA	No	C18.6	8480/3	C18.6	Yes	Yes	0.3241	0.73	114	No	MACR
TCGA-NH-A8F7	TCGA_NH_A8F7	0.434089	0.140813	0.425098	PDS1	Mixed	TCGA-COAD	0	CMS2	1.78734e+07	SARIFA_Negative	FEMALE	R1	R2	R1	coadread_tcga_pan_can_atlas_2018	TCGA-NH-A8F7-01	yes	NA	53	STAGE IIA	7TH	18	11	Colorectal Cancer	COAD	Colon Adenocarcinoma	543	-19535	0	NA	NA	17.8519	0	Not Hispanic Or Latino	2/19/14	0.405	NA	No	C18.7	8140/3	C18.7	Yes	Yes	0.3241	0.36	118	No	COAD
TCGA-NH-A8F8	TCGA_NH_A8F8	0.0259732	0.0515522	0.922475	PDS3	PDS3	TCGA-COAD	1	CMS4	1.82746e+07	SARIFA_Positive	MALE	R1	R1	R2	coadread_tcga_pan_can_atlas_2018	TCGA-NH-A8F8-01	yes	NA	79	STAGE IV	7TH	13	19	Colorectal Cancer	COAD	Colon Adenocarcinoma	167	-29185	0	NA	NA	16.7998	1	Not Hispanic Or Latino	4/15/14	0.3075	NA	No	C18.2	8140/3	C18.2	Yes	Yes	0.3144	0.23	105	No	COAD
TCGA-QG-A5Z1	TCGA_QG_A5Z1	0.0067195	0.0935082	0.899772	PDS3	PDS3	TCGA-COAD	1	CMS4	1.79784e+07	SARIFA_Positive	MALE	R2	R2	R1	coadread_tcga_pan_can_atlas_2018	TCGA-QG-A5Z1-01	yes	very close	71	STAGE IIIB	7TH	9	5	Colorectal Cancer	COAD	Colon Adenocarcinoma	202	-26220	0	NA	NA	8.41635	0	Not Hispanic Or Latino	6/20/13	0.272	NA	No	C19	8140/3	C19.9	Yes	Yes	0.2924	0.03	95	No	COAD
TCGA-QG-A5Z2	TCGA_QG_A5Z2	0.316222	0.333015	0.350763	PDS3	Mixed	TCGA-COAD	0	CMS3	1.75742e+07	SARIFA_Negative	MALE	R1	R1	R1	coadread_tcga_pan_can_atlas_2018	TCGA-QG-A5Z2-01	no	NA	61	STAGE I	7TH	0	7	Colorectal Cancer	COAD	Colon Adenocarcinoma	952	-22367	0	31.2983	0	31.2983	0	Not Hispanic Or Latino	6/20/13	0.0002	NA	No	C18.0	8140/3	C18.0	Yes	Yes	0.86	19.29	1023	No	COAD
TCGA-QL-A97D	TCGA_QL_A97D	0.942084	0.0465899	0.0113266	PDS1	PDS1	TCGA-COAD	0	NA	1.76549e+07	SARIFA_Negative	FEMALE	R2	R1	R2	coadread_tcga_pan_can_atlas_2018	TCGA-QL-A97D-01	no	NA	84	STAGE I	7TH	21	15	Colorectal Cancer	COAD	Colon Adenocarcinoma	666	-30914	0	21.8957	0	21.8957	0	NA	3/20/14	0.2828	NA	No	C18.2	8140/3	C18.2	Yes	Yes	0.3204	0.56	211	No	COAD
[truncated: 32 more columns]
